# Supplementary material for: Hydroxyapatite coatings on cement paste as barriers against radiological contamination
Source: Sci Rep. 2023 Jul 10;13:11136. doi: 10.1038/s41598-023-37822-6 (PMC10333312; doi:10.1038/s41598-023-37822-6)
Supplement: Supplementary file 2 — Supplementary Information 2. [file 41598_2023_37822_MOESM2_ESM.xlsx]

## Sheet: METHOD_A
#samples from day 1
2_theta	MethA_ColSi_Sol1	MethA_ColSi_Sol1_bs	MethA_ColSi_Sol2	MethA_ColSi_Sol2_bs	MethA_ColSi_Sol3	MethA_ColSi_Sol3_bs	MethA_Flori_Sol1	MethA_Flori_Sol1_bs	MethA_Flori_Sol2	MethA_Flori_Sol2_bs	MethA_Flori_Sol3	MethA_Flori_Sol3_bs	MethA_Ring_Sol1	MethA_Ring_Sol1_bs	MethA_Ring_Sol2	MethA_Ring_Sol2_bs	MethA_Ring_Sol3	MethA_Ring_Sol3_bs
5	187.177	-1.39634	248.656	-1.6094	205.552	-1.46327	173.948	-1.34609	176.323	-1.35525	169.281	-1.32791	201.938	-1.45035	188.74	-1.40215	166.458	-1.31679
5.02045	188.156	0.201293	246.688	-1.24227	204.885	-1.26262	175.354	0.619535	177.917	0.678206	169.729	-0.421022	201.74	-0.621962	189.188	0.0109731	168.292	1.03277
5.0409	187.771	0.434535	243.25	-2.34374	205.708	0.427732	177.177	3.00194	177.427	0.628488	170.948	1.25683	201.229	-0.105934	187.188	-1.02363	167.292	0.549139
5.06136	187.823	1.10547	244.51	-0.132869	204.375	-0.0380399	173.635	0.0198744	177.292	0.933099	169.75	0.518142	198.677	-1.63143	185.854	-1.3914	164.875	-1.35101
5.08181	185.073	-1.02548	245.26	1.56773	202.885	-0.65994	174	0.944173	176.406	0.487873	168.677	-0.095415	200.917	1.63488	185.354	-1.34699	166.125	0.41566
5.10226	182.281	-3.19791	242.312	-0.42943	204.948	2.27037	172.844	0.347752	176.208	0.730309	169.802	1.48907	198	-0.254926	185.333	-0.823236	164.573	-0.619608
5.12271	185.896	0.978275	242.312	0.521469	202.062	0.252879	170.76	-1.17564	176.208	1.17082	169.771	1.91744	197.427	0.199163	184.26	-1.35139	165.938	1.26194
5.14316	185.135	0.779651	239.01	-1.82957	199.5	-1.44157	172.927	1.55108	176.26	1.66359	166.719	-0.674896	196.583	0.382559	185.594	0.526897	164.906	0.747799
5.16362	185.083	1.28955	240.354	0.465377	198.979	-1.31819	169.958	-0.857496	174.229	0.0731748	165.49	-1.44419	194.646	-0.527656	183.75	-0.771723	165.198	1.55672
5.18407	184.938	1.7059	239.229	0.291719	200.427	0.774056	169.802	-0.453462	172.375	-1.33999	167.833	1.35957	192.729	-1.4169	184.844	0.867338	164.875	1.75121
5.20452	183.615	0.945361	236.417	-1.56929	197.781	-1.22732	169.875	0.179852	172.885	-0.39184	164.542	-1.47196	192.771	-0.687533	181.823	-1.608	162.875	0.268767
5.22497	181.552	-0.554569	236.083	-1.06324	198.875	0.511006	167.812	-1.32214	172.927	0.0877215	166.938	1.38413	194.031	1.26072	184.969	2.0835	160.781	-1.30728
5.24543	182.177	0.633194	236.958	0.651284	198.208	0.48904	167.76	-0.951965	174.083	1.68203	163.49	-1.60339	193.177	1.09453	180.885	-1.45398	161.312	-0.33573
5.26588	180.583	-0.397598	233.833	-1.63404	198.365	1.29011	171.958	3.66832	173.875	1.91192	165.448	0.815463	191.406	0.0118152	181	-0.793359	161.115	-0.0931971
5.28633	179.052	-1.3657	234.021	-0.606716	196.76	0.330891	167.365	-0.502946	169.49	-2.03512	164.885	0.713613	190.708	0.00215595	180.188	-1.05964	158.938	-1.82968
5.30678	180.146	0.17094	233.948	0.160338	196.917	1.13221	167.646	0.200901	172.677	1.59093	164.76	1.04939	191.229	1.21139	180.99	0.288838	161.052	0.725644
5.32723	180.292	0.759853	229.177	-3.77038	193.938	-1.20177	166.406	-0.615972	173.969	3.3213	165.177	1.92697	187.76	-1.56883	179.031	-1.12292	161.604	1.71862
5.34769	177.312	-1.77604	235.74	3.63239	194.062	-0.431455	167.083	0.483935	171.01	0.801834	163.708	0.919257	188.677	0.0365192	179.354	-0.253242	158.875	-0.569507
5.36814	178.583	-0.0617374	232.125	0.858222	194	0.15148	166	-0.17646	170.417	0.647116	161.656	-0.67166	186.802	-1.14966	179.188	0.127032	159.615	0.611264
5.38859	179.802	1.60068	230.885	0.4592	192.094	-1.10921	166.406	0.652841	170.167	0.836309	161.438	-0.429113	186.531	-0.731538	177.948	-0.56543	159.74	1.1776
5.40904	181.615	3.85703	226.552	-3.03342	190.333	-2.22395	165.271	-0.0594105	168.198	-0.693085	160.76	-0.644771	187.188	0.61381	179.125	1.15896	157.083	-1.03717
5.42949	177.094	-0.219751	228.979	0.234517	193.031	1.03947	163.719	-1.18822	167.5	-0.951483	162.448	1.50428	186.865	0.980132	177.448	0.0293551	158.219	0.539879
5.44995	177.01	0.141161	227.208	-0.695311	190.625	-0.80116	166.406	1.92268	169.208	1.19653	159.167	-1.31528	186.292	1.09659	177.292	0.420769	156.823	-0.414176
5.4704	176.875	0.450184	225.312	-1.74999	192.417	1.55625	164.917	0.8566	170.156	2.58429	163.875	3.85486	184.74	0.23403	176.365	0.0415313	156.135	-0.65975
5.49085	175.104	-0.876016	226.927	0.643372	191.021	0.726286	164.458	0.821886	167.521	0.388879	158.26	-1.29778	182.479	-1.33673	174.427	-1.34794	155.208	-1.14476
5.5113	177.438	1.90214	227.062	1.55772	190.521	0.792275	163.26	0.0477025	165.573	-1.11887	159.615	0.51846	183.021	-0.105262	175.021	-0.296579	157.802	1.89121
5.53175	172.781	-2.30908	225	0.274292	190.885	1.72297	163.667	0.877799	167.656	1.40479	158.698	0.0639933	182.76	0.32426	175.115	0.254964	155.312	-0.156003
5.55221	176.198	1.5528	224.729	0.782681	189.406	0.810039	161.625	-0.739907	164.583	-1.22763	158.198	0.0263227	180.385	-1.36066	175.906	1.50461	154.688	-0.338487
5.57266	175.073	0.873209	225.062	1.89539	187.698	-0.331937	161.833	-0.107499	165.25	-0.12031	160.062	2.35336	180.917	-0.139191	173.115	-0.828904	152.938	-1.64582
5.59311	175.229	1.47506	220.771	-1.61676	188.146	0.682459	162.552	1.03544	164.542	-0.387827	157.281	0.0347022	179	-1.3655	173.49	0.00443256	154.49	0.339179
5.61356	174.146	0.837528	220.729	-0.878763	186.312	-0.584273	164.115	3.02224	163.573	-0.915598	157.812	1.02867	178.99	-0.747125	172.979	-0.047466	154.312	0.595162
5.63401	172.375	-0.487313	218.906	-1.92187	185.24	-1.09046	161.24	0.571655	167.802	3.75471	157.01	0.689432	178.781	-0.326529	171.885	-0.682517	156.51	3.22629
5.65447	173.635	1.21929	220.938	0.873241	184.635	-1.12778	161.656	1.41285	163.615	0.00851423	155.948	0.0899067	178.458	-0.0203769	172.688	0.578447	152.927	0.0763212
5.67492	170.938	-1.03225	217.885	-1.41484	183.812	-1.38373	162.688	2.86874	161.927	-1.23752	155.469	0.0738443	178.021	0.171333	171.635	-0.0145756	154.042	1.62441
5.69537	172.708	1.18516	220.635	2.09931	185	0.351524	159.125	-0.269001	164.302	1.57911	154.312	-0.619172	177.344	0.123599	171.375	0.18425	152.781	0.797654
5.71582	173.25	2.1736	220.458	2.68653	185.969	1.86815	157.688	-1.28163	161.656	-0.624934	154.865	0.396273	175.24	-1.35108	168.625	-2.10633	153.698	2.14813
5.73628	172.229	1.59973	216.948	-0.0594396	185.427	1.87449	158.438	-0.10673	161.823	-0.0163144	154.552	0.547265	174.948	-1.04454	170.698	0.426194	152.031	0.915411
5.75673	168.677	-1.5052	217.365	1.12182	182.177	-0.827391	156.188	-1.93172	162.01	0.613301	153.135	-0.405781	175.573	0.178805	170.312	0.500563	152.323	1.64118
5.77718	168.146	-1.60007	215.135	-0.342602	184.25	1.79377	159.354	1.66008	161.292	0.336828	155.344	2.2663	175.854	1.05854	170	0.648029	151.219	0.971258
5.79763	172.938	3.62817	214.531	-0.181878	183.854	1.94631	158.573	1.30407	159.875	-0.637398	153.167	0.553098	174.823	0.625915	171.854	2.96234	149.708	-0.104763
5.81808	171.177	2.30452	215.24	1.29149	181.479	0.119797	156.906	0.0627593	159.906	-0.163546	150.896	-1.25373	174.521	0.922597	166.646	-1.78566	149.448	0.0693633
5.83854	167.865	-0.571025	211.698	-1.48499	183.354	2.54341	158.417	1.99865	159.948	0.320885	150.781	-0.930281	171.938	-1.06183	168.792	0.820681	150.312	1.36864
5.85899	172.24	4.24113	211.115	-1.30697	180.823	0.560895	156.25	0.257561	160.615	1.43048	151.979	0.705795	174.812	2.41222	168.146	0.635538	149.677	1.16806
5.87944	167.271	-0.290273	213.094	1.43369	182.615	2.90142	153.927	-1.63966	158.365	-0.376432	152.458	1.62325	174.198	2.39682	168.062	1.01308	149.344	1.26971
5.89989	169.094	1.97019	210.5	-0.398423	181.052	1.8879	155.396	0.254901	160.146	1.84807	152.958	2.56167	172.469	1.26698	164.281	-2.30712	147.24	-0.399322
5.92034	168.833	2.14751	211.521	1.3842	180.854	2.23909	156.333	1.61832	159.562	1.70815	150.083	0.125213	172.417	1.81436	167.74	1.61245	149.583	2.37971
5.9408	169.156	2.90835	208.615	-0.760114	178.781	0.715394	155.188	0.898528	159.417	2.00589	151.344	1.82431	172.635	2.63272	169	3.33428	146.562	-0.205695
5.96125	164.146	-1.66394	209.01	0.397803	177.302	-0.214424	155.542	1.67885	160.635	3.66838	149.719	0.63811	170.24	0.83663	164.292	-0.912461	149.385	3.0528
5.9817	165.167	-0.204788	206.979	-0.871214	179.281	2.31421	156.146	2.70928	156.698	0.174781	147.677	-0.964623	170.125	1.32193	168.156	3.4139	148.073	2.17602
6.00215	165.51	0.577475	209.615	2.52658	179.156	2.7388	153.49	0.479405	156.302	0.223011	151.24	3.03694	169.854	1.65113	165.99	1.70919	147.646	2.18481
6.0226	165.625	1.13077	208.365	2.03911	178.479	2.61144	156.052	3.4684	160.146	4.51099	147.521	-0.242618	168.573	0.970043	164.583	0.765079	147.458	2.43333
6.04306	167.188	3.13217	205.052	-0.510715	175.875	0.557108	152.49	0.332503	156.271	1.08037	149.573	2.24879	167.781	0.778684	163.104	-0.251768	144.594	0.00491456
6.06351	168.656	5.04001	207.99	3.18961	176.677	1.90915	152.438	0.707139	157.188	2.44159	148.406	1.52157	168.104	1.70205	166.365	3.47115	145.938	1.78498
6.08396	165.021	1.84388	204.719	0.681745	176.552	2.33423	154.885	3.58189	157.5	3.1988	147.677	1.23198	165.646	-0.155698	163.792	1.36091	146.083	2.36728
6.10441	165.24	2.50212	204.49	1.2157	175.677	2.00944	152.677	1.8005	156.385	2.52909	150.521	4.51544	168.104	2.90336	163.01	1.04253	145.469	2.1893
6.12487	165.917	3.61888	202.792	0.281046	177.385	4.2681	153.427	2.97756	157.604	4.19288	148.198	2.63236	163.562	-1.03744	163.604	2.09932	146.104	3.26148
6.14532	162.896	1.03792	203.24	1.49238	173.469	0.901882	152.042	2.01932	156.76	3.79433	149.865	4.739	166.312	2.31357	161.25	0.208379	146.24	3.8338
6.16577	165.792	4.37382	202.208	1.22469	173.469	1.45245	150.333	0.738273	155.01	2.48969	145.823	1.13743	163.281	-0.11653	162.885	2.3072	146.031	4.06252
6.18622	165.125	4.14741	202.823	2.60298	174.104	2.63857	150.219	1.05109	154.969	2.89355	145.812	1.56723	163.792	0.995174	162.792	2.67704	145.708	4.1768
6.20667	162.875	2.33787	203.406	3.95017	174.479	3.56438	151.927	3.18694	153.802	2.17257	146.427	2.62217	164.198	2.00285	162.344	2.69289	143.531	2.43707
6.22713	162.073	1.97643	201.698	3.00584	172.875	2.51116	149.583	1.27082	154.115	2.93092	147.656	4.29182	163.885	2.29192	158.865	-0.322328	142.021	1.36415
6.24758	160.24	0.58394	201.677	3.74916	171.469	1.65597	151.635	3.75064	152.51	1.77276	145.042	2.11785	161.76	0.76863	159.458	0.735552	143.99	3.77054
6.26803	163.792	4.57706	198.125	0.961377	171.74	2.47799	150.281	2.82433	153.594	3.30227	147.823	5.33984	164.021	3.6309	162.302	4.04361	143.958	4.17708
6.28848	161.833	3.05996	198.677	2.27791	172.448	3.73763	147.448	0.418967	154.292	4.44652	144.188	2.1453	165.062	5.27455	157.677	-0.116895	142.76	3.41711
6.30893	162.438	4.10555	198.115	2.48	168.594	0.43489	151.125	4.52413	152.552	3.15343	143.51	1.90921	159.448	0.262096	159.031	1.70194	139.885	0.980192
6.32939	160.938	3.04717	198.25	3.38016	171.219	3.61144	149.094	2.92108	152.146	3.19384	142.271	1.11076	160.333	1.74978	161.865	5.00013	142.49	4.02259
6.34984	160.146	2.69732	196.417	2.31172	171.302	4.24645	150.75	5.00564	152.208	3.70317	141.844	1.12493	158.906	0.925108	158.49	2.09017	143.115	5.08598
6.37029	160.198	3.19141	196.865	3.52468	169.906	3.40241	148.688	3.37156	151.719	3.66057	144.656	4.37882	159.812	2.43391	159.281	3.34705	142.365	4.77451
6.39074	158.323	1.75861	195.583	3.00861	168.51	2.5585	149.052	4.16469	149.667	2.05563	143.135	3.2995	159.583	2.80743	158.594	3.12495	140.115	2.96318
6.41119	157.938	1.81559	194.354	2.54478	167.854	2.45429	146.938	2.47875	149.833	2.66961	143.083	3.68907	161.76	5.58734	158.302	3.29886	140.667	3.95409
6.43165	158.521	2.84151	191.312	0.268594	166.99	2.14187	146.969	2.93877	148.719	2.00249	140.552	1.59959	157.969	2.39865	156.083	1.54587	138.771	2.49723
6.4521	158.208	2.9718	192.083	1.80506	167.667	3.37124	147.49	3.88848	150.115	3.84596	142.604	4.09358	157.865	2.89759	156.698	2.62639	139.635	3.80093
6.47255	157.26	2.46686	193.094	3.58125	163.938	0.194484	146.031	2.85914	148.677	2.85626	140.771	2.70228	158.135	3.77167	154.969	1.36335	140	4.60479
6.493	157.365	3.0142	191.146	2.39926	164.271	1.08035	144.302	1.55908	146.625	1.25213	142.75	5.12361	157.01	3.25006	154.854	1.71507	139.177	4.22129
6.51345	154.771	0.863813	189.333	1.35283	166.042	3.40384	146.229	3.91538	144.604	-0.320579	140.667	3.48257	154.917	1.75985	153.115	0.441966	139.906	5.39002
6.53391	153.948	0.484457	192.74	5.5253	162.938	0.852447	143.76	1.87596	148.177	3.70062	139.708	2.96665	155.781	3.2281	152.167	-0.0392864	137.406	3.32973
6.55436	155	1.9803	189.708	3.26042	164.667	3.13451	143.198	1.74291	143.781	-0.246767	139.146	2.8467	155.177	3.22774	152.615	0.875476	138	4.36334
6.57481	153.812	1.23674	187.406	1.72485	163.604	2.62503	142.323	1.29747	146.615	3.03517	136.802	0.945631	154.469	3.12336	152.385	1.11334	136.562	3.36584
6.59526	153.302	1.17047	186.479	1.56443	162.271	1.84484	140.396	-0.199937	143.99	0.858944	139.969	4.55511	149.979	-0.762131	150.198	-0.606957	136.104	3.34766
6.61572	152.188	0.500226	185.469	1.32083	158.75	-1.12272	140.917	0.750684	142.385	-0.29629	135.312	0.341793	148.938	-1.19957	150.583	0.245848	134.865	2.54838
6.63617	152.365	1.12184	185.354	1.9732	158.469	-0.850583	136.802	-2.934	143.927	1.69447	134.896	0.368192	148.958	-0.574361	150.062	0.192584	132.062	0.186748
6.65662	153.115	2.31657	184.375	1.76114	159.115	0.348761	140.948	1.64185	141.615	-0.168772	135.781	1.6968	147.75	-1.17818	147.635	-1.76675	130.698	-0.737239
6.67707	151.917	1.56357	184.156	2.30964	157.479	-0.733022	138.719	-0.157188	143.26	1.92648	135	1.35888	149.531	1.20772	148.875	-0.0592333	132.281	1.28684
6.69752	149.062	-0.845483	179.729	-1.35004	158.271	0.612401	137.25	-1.1957	142.01	1.12606	132.573	-0.624751	145.781	-1.93749	147.823	-0.643204	131.031	0.477732
6.71798	149.865	0.401909	180.323	0.011263	157.833	0.72878	138.115	0.0750165	142.833	2.39872	131.583	-1.17075	145.917	-1.2154	147.969	-0.029077	132.125	2.01252
6.73843	152.427	3.40991	178.938	-0.606456	159.094	2.5432	135.635	-1.99791	138.302	-1.68262	132.479	0.061379	147.396	0.850584	148.448	0.918564	128.979	-0.692123
6.75888	148.583	0.0118579	177.417	-1.35944	155.865	-0.131845	137.438	0.210531	139.875	0.340364	133.552	1.47072	145.083	-0.87496	147.896	0.835137	129.042	-0.188288
6.77933	148.375	0.249415	176.865	-1.23888	156.281	0.839068	135.812	-1.008	139.51	0.426012	131.656	-0.0885553	144.146	-1.22536	145.292	-1.30019	127.635	-1.15305
6.79978	146.99	-0.689916	175.76	-1.67026	154.938	0.0496864	136.24	-0.174333	137.438	-1.19651	131.271	-0.137287	145.333	0.325532	145.729	-0.393675	127.938	-0.593689
6.82024	146	-1.23322	178.146	1.3881	152.49	-1.84374	135.229	-0.778053	137.229	-1.16633	131.656	0.584944	144.552	-0.0921815	144.427	-1.22656	128.802	0.528325
6.84069	146.062	-0.754723	178.521	2.43619	153.74	-0.318394	134.792	-0.808742	137.51	-0.646393	129.208	-1.52603	143.99	-0.291005	144.427	-0.853632	125.698	-2.31826
6.86114	142.844	-3.55728	173.604	-1.80724	154.344	0.56124	135.104	-0.0893179	139.479	1.5612	129.823	-0.616986	144.75	0.833229	143.771	-1.13677	127.979	0.220712
6.88159	146.75	0.610851	177.062	2.32447	152.979	-0.527754	132.365	-2.42186	136.896	-0.783124	131.052	0.90677	143.271	-0.28198	143.312	-1.22182	126.844	-0.656832
6.90204	145.219	-0.658324	172.896	-1.16866	154.083	0.852125	134.479	0.0933259	137.188	-0.252288	129.5	-0.350594	143.958	0.769617	144.375	0.0982724	128.01	0.767856
6.9225	147.25	1.6352	172.052	-1.33873	153.021	0.06546	135.438	1.45238	138.865	1.66413	129.729	0.173421	140.062	-2.76198	144.208	0.189377	128.448	1.46352
6.94295	145.229	-0.123174	173.615	0.602318	153.865	1.18517	131.833	-1.75095	139.271	2.30987	129.854	0.593398	144.458	1.99823	143.583	-0.177671	127.417	0.690591
6.9634	145.344	0.254067	177.135	4.50185	153.01	0.60708	132.75	-0.433341	135.385	-1.33589	129.198	0.232254	143.188	1.09192	141.198	-2.30495	125.833	-0.634279
6.98385	145.844	1.01692	172.875	0.620281	152.469	0.341616	133.604	0.821887	137.073	0.591429	129.021	0.350406	140.844	-0.887175	143.448	0.20336	125.719	-0.490251
7.0043	146.938	2.37372	174.104	2.22844	153.292	1.44086	131.406	-0.974856	136.458	0.216827	127.917	-0.458396	140.542	-0.824461	141.771	-1.21523	126.406	0.456009
7.02476	143.906	-0.394294	172.917	1.42009	152.229	0.654804	130.812	-1.16732	136.323	0.321553	127.208	-0.871235	140.448	-0.553272	141.667	-1.0693	125.677	-0.014251
7.04521	143.823	-0.214193	170.302	-0.815208	150.833	-0.46446	129.854	-1.94379	136.031	0.270192	126.635	-1.14853	140.208	-0.427777	142.51	0.0247229	124.094	-1.33853
7.06566	144.948	1.17444	170.219	-0.519103	150.885	-0.135684	133.927	2.31111	134.885	-0.635173	128.083	0.462808	140.146	-0.125059	141.667	-0.568572	125.198	-0.0763513
7.08611	142.677	-0.832575	169.115	-1.24368	152.542	1.79738	132.021	0.586947	135.177	-0.102877	128.135	0.67844	142.26	2.35488	142.469	0.484148	126.427	1.31097
7.10657	144.208	0.962692	171.094	1.11522	148.885	-1.58193	131.823	0.571235	135.323	0.283749	126.729	-0.564131	140.115	0.574549	141.573	-0.160868	126.479	1.52137
7.12702	145.125	2.14357	169.99	0.39093	149.958	-0.231957	132.823	1.75355	135.448	0.649704	129.188	2.05801	138.302	-0.872312	142.708	1.22555	126.312	1.51315
7.14747	144.562	1.84548	172.281	3.06263	152.01	2.09731	132.177	1.29015	136.792	2.23457	127.25	0.284446	138.177	-0.631533	142.5	1.26839	123.865	-0.776161
7.16792	143.219	0.766325	170.021	1.18239	151.49	1.85378	134.438	3.73311	134.969	0.652934	126.104	-0.697321	137.177	-1.26561	138.688	-2.29275	126.219	1.73676
7.18837	143	0.812369	167.573	-0.885206	149.365	0.00620604	129.969	-0.552977	132.562	-1.51187	125.771	-0.86646	138.719	0.493607	141.344	0.615046	124.698	0.37482
7.20883	140.948	-0.974727	168.896	0.818182	150.281	1.20042	130.948	0.608962	134.708	0.875563	126.896	0.422864	138.729	0.721718	139.208	-1.26865	123.302	-0.861968
7.22928	140.448	-1.20955	166.771	-0.926198	149.5	0.696844	130.521	0.364766	132.542	-1.04934	125.167	-1.14185	137.719	-0.0708639	140.417	0.191589	124.552	0.547225
7.24973	142.052	0.571501	167.354	0.0379026	149.177	0.651721	130.427	0.454016	133.271	-0.078242	125.292	-0.865393	139.354	1.78253	138.583	-1.38966	125.427	1.58157
7.27018	142.76	1.45691	167.479	0.543818	150.854	2.60672	129.583	-0.206621	133.333	0.226349	124.396	-1.60964	138.031	0.677726	140.458	0.737606	123.677	-0.00894561
7.29063	141.667	0.540426	167.562	1.00821	147.333	-0.636073	131.521	1.91411	132.969	0.104019	127.729	1.87541	138.26	1.12515	140.573	1.10464	123.25	-0.276393
7.31109	142.885	1.93664	166.771	0.597758	149.5	1.80875	128.51	-0.912969	131.75	-0.872316	125.417	-0.28525	136.604	-0.312708	138.896	-0.31982	124.917	1.55006
7.33154	143.135	2.36429	168.167	2.37495	145.188	-2.22546	128.354	-0.885764	132.99	0.609846	126.188	0.637556	137.719	1.02041	137.896	-1.06701	125.115	1.90791
7.35199	142.385	1.79214	165.552	0.141872	147.885	0.750862	130.771	1.71447	134.333	2.19634	126.656	1.25841	138.5	2.02034	141.083	2.37348	121.844	-1.20285
7.37244	142.073	1.65769	165.167	0.138109	146.479	-0.376859	131.635	2.76274	131.167	-0.727428	126.146	0.900222	135.969	-0.292098	137.354	-1.10252	123.729	0.842795
7.39289	142.01	1.77343	164.562	-0.0842566	145.49	-1.08779	129.365	0.675698	130.354	-1.29686	123.292	-1.80158	134.458	-1.58356	140.031	1.82792	124.49	1.76359
7.41335	141.188	1.12894	163.094	-1.17106	145.833	-0.465267	128.146	-0.359142	132.146	0.671535	124.885	-0.0553454	137.927	2.10429	136.396	-1.55397	123.083	0.517858
7.4338	141.448	1.56799	163.26	-0.622294	146.979	0.959462	130.156	1.8353	132.385	1.08801	124.385	-0.402727	133.802	-1.80148	137.198	-0.498168	123.417	1.01186
7.45425	140.573	0.871808	163	-0.500466	145.562	-0.178185	128.375	0.238184	131.698	0.57757	125.698	1.06252	135.531	0.147066	136.927	-0.515106	122.104	-0.139822
7.4747	141.333	1.81124	163.75	0.631926	145.917	0.455122	129.781	1.82868	132.635	1.69229	124.25	-0.23252	135.49	0.324916	137.656	0.468136	122.698	0.614893
7.49516	140.875	1.53212	163.958	1.2228	143.615	-1.5677	128.354	0.585964	128.854	-1.91158	126.125	1.79549	135.198	0.252905	136.229	-0.70469	121.323	-0.598994
7.51561	140.552	1.3886	164	1.64715	144.458	-0.516533	128.208	0.624609	129.427	-1.16112	124.25	0.0736209	132.448	-2.2773	137.219	0.539331	121.573	-0.187734
7.53606	140.656	1.67237	161.823	-0.147095	147.802	3.03475	127.344	-0.0553836	131.781	1.36971	123.365	-0.658532	135.562	1.05722	136.854	0.429367	121.302	-0.297159
7.55651	139.458	0.654242	163.771	2.1838	146.354	1.7945	131.052	3.83765	131.812	1.57779	124.896	1.02611	133.5	-0.785201	136.417	0.246667	121.417	-0.0210201
7.57696	141.156	2.53215	161.948	0.744019	147.292	2.93978	128.042	1.01206	130.406	0.348535	123.688	-0.0286997	132.562	-1.50248	134.979	-0.935852	120.625	-0.650983
7.59742	140.844	2.39983	160.562	-0.258119	145.656	1.51226	128.688	1.84282	131.229	1.34861	124.354	0.791618	135.521	1.67621	136.083	0.423477	122.292	1.17753
7.61787	137.458	-0.805217	160.281	-0.155943	142.094	-1.84221	127.229	0.569534	129.531	-0.171995	125.792	2.3829	135.802	2.17795	136.656	1.25174	118.823	-2.12922
7.63832	139.979	1.89618	160.823	0.769297	143.854	0.126357	128.042	1.56719	129.51	-0.01535	124.146	0.890975	133.115	-0.288908	134.917	-0.232322	120.417	-0.373321
7.65877	139.76	1.8582	162.125	2.4551	146.094	2.57421	126.948	0.658717	132.448	3.09979	123.094	-0.0070692	134.333	1.15062	134.823	-0.0703666	122.865	2.23689
7.67922	138.135	0.414154	159.917	0.630638	144.365	1.05344	127.542	1.43785	128.396	-0.774489	124.125	1.17835	132.708	-0.253463	133.458	-1.17906	122.281	1.816
7.69968	140.396	2.85572	159.917	1.01466	144.125	1.02237	125.229	-0.689146	131.229	2.23681	123.521	0.728479	131.458	-1.2824	134.417	-0.0217633	119.896	-0.406829
7.72013	138.979	1.6204	158.615	0.0967365	143.771	0.876843	127.365	1.63188	127.792	-1.02256	123.5	0.862072	133.896	1.37629	135.146	0.906551	120.521	0.380908
7.74058	136.75	-0.427227	158.125	-0.00853449	142.885	0.200188	127.667	2.1197	130.354	1.71823	123.031	0.547877	131.927	-0.371118	132.74	-1.30037	119.354	-0.622874
7.76103	138	1.00451	158.302	0.553009	144.333	1.85699	125.615	0.253454	129.656	1.19876	124.719	2.39006	131.115	-0.96214	136.052	2.21164	120.833	1.01932
7.78148	135.521	-1.29273	154.302	-3.06238	141.417	-0.850672	126.156	0.981075	130.75	2.47113	122.375	0.201126	131.604	-0.250938	133.062	-0.578252	119.031	-0.619579
7.80194	136.49	-0.141861	156.802	-0.177628	142.948	0.889706	125.479	0.490061	127.021	-1.07926	120.771	-1.2481	130.969	-0.664596	133.365	-0.0762961	119.333	-0.154168
7.82239	137.167	0.717538	155.062	-1.53231	140.99	-0.859376	126.625	1.82208	128.396	0.474677	124.833	2.96947	130.188	-1.22395	133.229	-0.0116596	121.479	2.15514
7.84284	138.375	2.10838	156.75	0.540243	142.812	1.17291	124.594	-0.0228778	129.208	1.46628	123.094	1.38509	131.865	0.655771	133.667	0.626075	118.344	-0.816653
7.86329	135.906	-0.177665	157.062	1.23794	142.531	1.10116	126.198	1.7677	130.302	2.73929	122.896	1.3425	131.667	0.660629	133.604	0.76399	119.396	0.399201
7.88374	137.958	2.05732	154.958	-0.480879	143.073	1.85245	125.25	1.0063	129.938	2.55414	120.635	-0.762452	132.938	2.13438	134.594	1.95417	118.938	0.104786
7.9042	137.354	1.63624	153.802	-1.25163	140.385	-0.625314	123.125	-0.932058	127.74	0.535807	121.208	-0.0339473	130.323	-0.277151	133.792	1.35286	121.042	2.37302
7.92465	137.208	1.6737	157.052	2.38401	142.604	1.8033	122.74	-1.13072	127.115	0.0905583	122.188	1.10094	129.438	-0.959373	132.875	0.637155	118.667	0.162233
7.9451	135.5	0.148844	152.885	-1.39687	142.542	1.95079	124.104	0.3886	126.552	-0.292028	120.438	-0.493216	130.219	0.0252125	130.552	-1.48462	117.448	-0.892156
7.96555	136.927	1.7596	152.635	-1.26093	139.167	-1.21411	125.271	1.71012	125.656	-1.00779	121.552	0.777343	130.583	0.593271	133.375	1.53961	119.667	1.4911
7.98601	135.812	0.828888	153.552	0.00262138	141.479	1.30862	124.281	0.875505	126.302	-0.181715	122.323	1.70428	127.344	-2.4427	131.042	-0.592217	117.781	-0.229657
8.00646	136.896	2.09628	152.49	-0.712843	139.906	-0.0539393	125.156	1.90559	126.448	0.144518	120.115	-0.347818	129	-0.58432	132.469	1.03655	118.979	1.13306
8.02691	136.188	1.57221	150.75	-2.10524	141.781	2.03154	124.531	1.43578	128.146	2.023	122.156	1.85021	131.292	1.90961	131.094	-0.136588	117.302	-0.379068
8.04736	134.938	0.50666	153.521	1.01292	139.812	0.273384	124.49	1.54942	127.583	1.64122	121.292	1.14212	130.583	1.40369	130.969	-0.0595433	118.062	0.546449
8.06781	136.49	2.24339	151.5	-0.660434	138.302	-1.02631	125.396	2.6111	126.344	0.582526	121.667	1.67374	127.51	-1.46668	130.802	-0.0239844	116.323	-1.02789
8.08827	137.062	3.00115	152.146	0.333026	140.333	1.21578	124.729	2.09996	124.521	-1.05934	119.719	-0.117423	130.312	1.53809	129.438	-1.18616	117.719	0.533341
8.10872	135.688	1.81118	152	0.534967	139.219	0.312163	123.979	1.50561	127.469	2.06979	121.146	1.46654	128.021	-0.55075	131.729	1.30809	118.729	1.7093
8.12917	135.448	1.75682	148.948	-2.16919	138.229	-0.466332	121.24	-1.07821	125.885	0.667827	120.281	0.758966	128.073	-0.295698	130.635	0.417112	116.958	0.104157
8.14962	133.26	-0.245253	151.958	1.18929	139.146	0.661545	121.656	-0.505662	124.5	-0.536053	119.542	0.17652	127.75	-0.415507	130.031	0.0158947	116.021	-0.667505
8.17007	132.771	-0.54922	151.198	0.777092	139.542	1.26871	123.75	1.74408	126.094	1.2394	120.167	0.958788	127.198	-0.764342	129.552	-0.260141	117.042	0.519314
8.19053	134.427	1.29284	150.229	0.156707	138.479	0.417667	123.188	1.33768	125.104	0.431673	116.875	-2.17548	128.885	1.12655	131.573	1.964	116.646	0.289614
8.21098	133.469	0.520512	148.031	-1.6927	139.031	1.18133	123.094	1.40015	124.594	0.10328	118.542	-0.35129	125.5	-2.05534	130.646	1.24041	116	-0.189939
8.23143	134.198	1.43588	149.229	-0.148528	139.083	1.44511	122.49	0.952315	124.531	0.222965	117.188	-1.5478	128.5	1.14833	130.396	1.19409	116.427	0.403573
8.25188	133.417	0.841021	149.333	0.30204	137.469	0.0423507	121.667	0.285844	124.812	0.686563	120.969	2.39123	125.438	-1.71037	129.333	0.335442	115.208	-0.6486
8.27233	131.052	-1.33697	149.458	0.773588	137.198	-0.0165374	120.042	-1.1826	123.906	-0.0371768	119.542	1.12206	127.625	0.681084	130.375	1.58114	115.458	-0.231877
8.29279	133.021	0.818556	149.615	1.27653	137.667	0.66428	122	0.932409	128.104	4.34341	118.385	0.123853	129.052	2.31226	127.521	-1.06881	118.729	3.20583
8.31324	133.781	1.76595	149.24	1.24838	136.406	-0.383946	123.604	2.69336	124.542	0.963747	118.698	0.594524	127.719	1.18315	127.052	-1.33316	118.042	2.68535
8.33369	131.177	-0.651048	146.708	-0.935881	135.615	-0.963301	122.719	1.96484	123.823	0.427994	118.167	0.221575	128.083	1.7521	131.073	2.89225	116.427	1.23793
8.35414	131.385	-0.255351	148.427	1.13001	135.896	-0.469616	123.542	2.94477	124.531	1.31949	116.792	-0.994996	126.062	-0.0642192	127.823	-0.152985	115.615	0.592746
8.3746	132.542	1.08846	146.854	-0.0956213	135.719	-0.434141	119.979	-0.460598	124.844	1.81531	117.854	0.226063	123.729	-2.1929	126.656	-1.11471	115.708	0.853958
8.39505	132.906	1.64079	144.573	-2.02944	136.542	0.601455	120.24	-0.0429409	124	1.15504	117.688	0.218084	127.208	1.49105	128.635	1.06958	116.271	1.58407
8.4155	133.708	2.63082	147.229	0.974396	135.542	-0.185742	120.292	0.166497	121.625	-1.03631	117.5	0.189401	125.917	0.404317	129.25	1.88946	114.688	0.168492
8.43595	132.406	1.51688	146.865	0.957542	134.833	-0.681151	122.24	2.27188	122.854	0.376664	118.917	1.76501	123.948	-1.35936	128.656	1.5012	114.677	0.325981
8.4564	130.448	-0.253119	145.667	0.107503	135.25	-0.0514369	120.25	0.43988	123.875	1.58147	118.688	1.69492	124.708	-0.394216	125.646	-1.30355	115.281	1.0982
8.47686	132.229	1.71666	145.781	0.570112	132.885	-2.20285	121.844	2.19133	123.323	1.21352	115.385	-1.44796	125.052	0.154405	128.219	1.47521	115.635	1.62057
8.49731	129.844	-0.480034	144.292	-0.571298	135.906	1.03128	118.979	-0.515449	120.958	-0.966769	116.979	0.305126	124.719	0.026083	128.354	1.81665	112.927	-0.919418
8.51776	132.365	2.22972	143.833	-0.68131	135.833	1.17177	121.917	2.57997	121.906	0.165605	116.354	-0.160411	124.052	-0.435432	127.427	1.09578	116.417	2.73866
8.53821	130.844	0.897995	144.344	0.177575	134.948	0.499894	120.406	1.22759	122.427	0.871059	117.333	0.978347	123.26	-1.02181	124.719	-1.40617	115.74	2.23022
8.55866	129.792	0.0352168	144.927	1.10952	132.729	-1.5052	121.438	2.41699	123.51	2.13917	115.406	-0.789015	125.562	1.48571	125.938	0.0191541	112.74	-0.600987
8.57912	129.594	0.0267997	144.167	0.697872	133.531	-0.492595	120.844	1.98151	120.958	-0.227964	116.094	0.0583347	122.698	-1.1733	127.188	1.47591	114.823	1.65129
8.59957	131.417	2.03941	143.74	0.6197	133.49	-0.323621	119.865	1.16072	121.708	0.707143	115.812	-0.0629362	122.771	-0.894676	123.354	-2.1505	114.167	1.16412
8.62002	130.469	1.28138	144.417	1.64584	133.458	-0.144107	121.115	2.56921	121.646	0.829913	115.479	-0.236161	123.5	0.0403425	125.74	0.442034	114.115	1.28127
8.64047	128.99	-0.00770311	144.01	1.5888	133.573	0.181362	120.021	1.63406	122.167	1.53618	116.281	0.726159	124.5	1.24633	125.604	0.513912	112.948	0.283988
8.66092	130.646	1.83882	140.521	-1.55143	131.979	-1.20138	119.208	0.980281	121.396	0.950939	115.156	-0.238474	122.115	-0.93295	126.135	1.25264	110.917	-1.57773
8.68138	131.271	2.65429	143.073	1.35016	133.344	0.374334	118.573	0.503696	122.135	1.87628	117.073	1.83869	124.719	1.87749	124.656	-0.0188728	113.354	1.02944
8.70183	128.833	0.407458	141.76	0.387308	133.219	0.460587	119.031	1.12098	121.479	1.40595	115.917	0.843063	123.354	0.719319	124.125	-0.342285	112.583	0.428436
8.72228	130.781	2.54623	141.156	0.132939	132.552	0.00529651	117.677	-0.0741325	121.698	1.81078	114.312	-0.60035	122.667	0.238371	122.708	-1.55093	113.969	1.98382
8.74273	128.604	0.560203	142.667	1.9933	133.76	1.42513	118.75	1.15796	119.708	0.00743789	114.396	-0.356133	123.115	0.892981	124.625	0.573933	110.167	-1.64814
8.76318	127.896	0.0431167	140.635	0.312144	133.833	1.70967	120.208	2.77558	121.521	2.00634	115.594	1.0028	123.833	1.81856	124.906	1.06356	113.354	1.70963
8.78364	130.021	2.35956	141.948	1.97489	131.427	-0.484842	118.073	0.79956	120.073	0.744995	114.771	0.34102	122.802	0.994287	124.146	0.511708	114.073	2.5988
8.80409	128.781	1.31161	139.594	-0.0288924	132.208	0.508274	119.125	2.01116	120.406	1.26506	115.25	0.981458	124.031	2.43057	124.198	0.772534	112.24	0.936025
8.82454	128.906	1.62844	141.448	2.17581	129.615	-1.87349	117.635	0.681201	119.896	0.941534	115.562	1.45536	121.74	0.346154	123.594	0.377291	112.344	1.2109
8.84499	127.531	0.445463	138.542	-0.379755	131.656	0.380289	118.188	1.39303	120.562	1.79526	114.927	0.981469	124.406	3.22021	125.146	2.13848	111.125	0.163011
8.86545	130.552	3.65851	140.396	1.82524	131.167	0.102939	119.229	2.59455	118.531	-0.048777	115.385	1.60146	123.292	2.31316	123	0.201931	114.094	3.30277
8.8859	126.667	-0.0344905	138.729	0.509556	129.417	-1.43471	116.729	0.254516	119.552	1.15944	113.823	0.200748	123.042	2.27084	121.26	-1.32819	112.167	1.54684
8.90635	128.583	2.07478	138.635	0.766934	131.875	1.23611	118.198	1.88335	118.719	0.513644	113.635	0.175164	124.312	3.74949	124.115	1.73563	110.562	0.113972
8.9268	128.5	2.18425	137.573	0.0557087	129.458	-0.967961	117.667	1.51229	120.885	2.86802	114.854	1.55596	124.167	3.81161	122.333	0.164208	111.542	1.26459
8.94725	126.792	0.66891	136.104	-1.06162	130.021	-0.192738	118.083	2.08927	117.208	-0.621202	113.802	0.66605	122.729	2.5822	122.698	0.738801	109.323	-0.782565
8.96771	127.354	1.4246	138.01	1.1962	129.281	-0.719477	116.469	0.635109	119.562	1.92099	114.229	1.25544	123.062	3.12377	122.271	0.521909	112.375	2.44126
8.98816	125.573	-0.163268	136.792	0.32917	131.823	2.03516	118.104	2.43106	117.365	-0.0887321	114.156	1.34495	123.104	3.37381	122.948	1.40936	111.625	1.86315
9.00861	125.438	-0.105108	136.667	0.556036	129.302	-0.272585	115.719	0.206296	118.698	1.43295	112.344	-0.304985	122	2.47816	121.208	-0.119667	111.198	1.60811
9.02906	127.031	1.68241	138.031	2.27263	128.76	-0.60104	116.844	1.49206	118.875	1.79855	111.792	-0.694377	120.062	0.749314	122.812	1.69523	110.823	1.4053
9.04951	126.302	1.14721	134.104	-1.30229	128.938	-0.210621	116	0.809187	118.708	1.82056	113.75	1.42678	124.198	5.09353	122.844	1.9374	108.885	-0.359866
9.06997	128.062	3.10179	133.875	-1.17915	132.594	3.65909	116.365	1.33476	118.51	1.81149	114.354	2.19389	120.135	1.23996	123.635	2.94016	108.375	-0.6978
9.09042	128.031	3.26489	135.344	0.64206	128.365	-0.3565	114.573	-0.2958	119.344	2.83382	111.948	-0.0492795	122.729	4.04279	119.927	-0.556895	109.958	1.05816
9.11087	124.688	0.115689	134.906	0.557164	129	0.492619	116.083	1.37584	119.698	3.37716	110.844	-0.990239	121.521	3.04367	122.177	1.90456	108.583	-0.144058
9.13132	126.792	2.4146	133.625	-0.371334	128.229	-0.0643896	113.542	-1.0045	117.125	0.993567	111.833	0.162681	118.646	0.378024	121.562	1.50162	110.312	1.75803
9.15177	129.062	4.88037	132.469	-1.17468	127.604	-0.475442	115.229	0.844447	116.802	0.860139	110.125	-1.38219	119.729	1.67085	121.365	1.51552	111.51	3.12902
9.17223	124.583	0.59633	133.135	-0.194827	127.365	-0.500956	114.115	-0.108577	117.885	2.13312	111.792	0.448076	119.323	1.47424	122	2.36294	108.25	0.0418291
9.19268	126.698	2.90624	133.042	0.0247603	127.594	-0.0575968	115.833	1.77185	116.792	1.22919	112.271	1.09097	119.333	1.69443	121.354	1.92929	106.979	-1.05564
9.21313	124.469	0.872589	132.365	-0.338838	126.062	-1.37453	116.219	2.31905	117.667	2.29417	112.469	1.45274	117.958	0.529349	118.969	-0.243764	107.656	-0.225157
9.23358	125.865	2.46414	131.958	-0.431454	128.823	1.60032	117.042	3.30387	116.094	0.911387	111.188	0.335469	117.292	0.0727389	120.125	1.12503	110.802	3.07422
9.25404	125.198	1.99338	131.906	-0.169757	127.031	0.0232148	116.323	2.74713	115.594	0.601688	110.031	-0.65667	118.302	1.29335	118.188	-0.599745	107.302	-0.27209
9.27449	124.896	1.88739	129.781	-1.98083	127.74	0.94623	115.417	2.00301	115.438	0.635902	111.969	1.44507	116.865	0.0661891	119.969	1.39441	108.094	0.673414
9.29494	123.062	0.250355	132.427	0.979081	127.698	1.11937	114.833	1.58192	117.479	2.86819	108.948	-1.41139	115.896	-0.692084	119.271	0.909582	109.396	2.12948
9.31539	124.99	2.37393	130.51	-0.623361	127.125	0.761379	114.125	1.03594	114.729	0.308982	109.521	-0.673977	116.896	0.518533	117.458	-0.689649	109.115	2.00237
9.33584	123.792	1.37269	130.229	-0.59024	126.292	0.143095	112.938	0.0109067	115.24	1.01035	108.448	-1.58227	117.125	0.958457	119.49	1.55505	109.26	2.30248
9.3563	122.458	0.236238	131.677	1.1722	126.854	0.920767	113.656	0.892239	117.927	3.88896	110.823	0.957491	115.188	-0.768145	118.76	1.03951	108.823	2.01941
9.37675	124.844	2.81873	130.115	-0.0756365	125.26	-0.457689	114.49	1.88827	115.74	1.89274	107.896	-1.80471	117.708	1.96373	119.417	1.90958	108.479	1.83024
9.3972	123.083	1.25558	133.229	3.35376	124.854	-0.648522	114.083	1.64483	115.677	2.02167	109.135	-0.400107	116.698	1.16449	119.219	1.92565	108.896	2.40163
9.41765	123.771	2.14054	130.979	1.41872	125.385	0.0982674	112.844	0.568168	117.844	4.37994	110.042	0.671288	115.01	-0.311696	117.354	0.275241	106.958	0.618999
9.4381	124.396	2.96319	129.688	0.442168	125.031	-0.0402375	113.24	1.12704	113.927	0.655036	109.812	0.607395	115.042	-0.0689875	115.604	-1.2604	106.99	0.805269
9.45856	122.375	1.1402	128.958	0.028259	124.896	0.0401301	113.698	1.74852	112	-1.08012	108.406	-0.633452	114.99	0.0905274	116.385	-0.293259	106.885	0.856269
9.47901	122.948	1.91116	127.927	-0.687585	123.76	-0.87938	112.938	1.15137	112.219	-0.702585	111.979	3.105	117.375	2.68768	117.948	1.45532	107.406	1.53242
9.49946	120.573	-0.265599	127.781	-0.517865	124.958	0.534566	111.646	0.023081	112.344	-0.418635	107.865	-0.843926	116.469	1.99331	117.781	1.47491	107.51	1.79205
9.51991	121.354	0.714082	128.677	0.693669	125.802	1.59447	111.458	-0.000927453	115.375	2.77173	108.448	-0.0948022	114.312	0.0490796	115.333	-0.786569	105.146	-0.416927
9.54036	123.5	3.05854	128.771	1.10327	124.219	0.227408	111.656	0.360594	113.417	0.97267	108.542	0.164867	114.74	0.688322	116.656	0.722967	105.417	0.00966442
9.56082	119.438	-0.805141	130.333	2.98176	124.844	1.06881	112.115	0.982647	113.396	1.11127	109.458	1.24758	113.927	0.0881207	117.292	1.54518	107.125	1.8739
9.58127	120.365	0.320955	126.25	-0.785425	124.562	1.00407	112.771	1.80273	113.396	1.27087	107.875	-0.169573	114.719	1.09223	115.531	-0.0282509	104.948	-0.147127
9.60172	121.135	1.291	126.906	0.187117	124.469	1.12697	110.875	0.0708419	114.208	2.24314	107.208	-0.669933	114.146	0.731889	116.969	1.59641	104.5	-0.438843
9.62217	121.125	1.47998	125.26	-1.14228	125.281	2.15623	111.573	0.932818	112.604	0.798893	108.115	0.402753	116.104	2.90294	116.094	0.908756	103.292	-1.49083
9.64262	119.896	0.45041	124.646	-1.5042	123.469	0.560616	112.104	1.62824	110.938	-0.707687	108.167	0.621401	114.115	1.12622	116.625	1.62753	106.865	2.23858
9.66308	120.25	1.00437	128.135	2.23818	123.031	0.340125	109.99	-0.322054	111.594	0.108812	106.156	-1.22232	113.375	0.599634	114.802	-0.00768051	104.833	0.363979
9.68353	121.281	2.2356	125.646	0.00155291	121.875	-0.598994	110.625	0.477763	111.938	0.612973	108.885	1.67367	111.635	-0.926809	115.479	0.85729	103.667	-0.645897
9.70398	121.771	2.92536	128.635	3.24424	125.656	3.39951	110.167	0.183944	111.448	0.283963	107.698	0.653121	110.531	-1.8177	115.073	0.639108	105.854	1.69854
9.72443	117.375	-1.2701	126.781	1.64332	123.26	1.22105	109.073	-0.745178	112.688	1.68428	107.802	0.92437	113.073	0.933677	115.271	1.02527	101.625	-2.37354
9.74489	118.104	-0.340366	125.385	0.500879	123.125	1.30313	109.198	-0.455436	112.417	1.57435	106.021	-0.689669	112.615	0.68519	114.354	0.297036	105.479	1.63786
9.76534	119.021	0.777062	123.125	-1.506	120.979	-0.625077	109.948	0.459419	112.354	1.67291	107.021	0.477671	110.646	-1.07357	113.229	-0.639353	102.229	-1.45475
9.78579	117.604	-0.43865	125.177	0.799779	121.875	0.4885	110.01	0.686888	109.031	-1.48879	105.896	-0.47986	110.562	-0.995642	113.708	0.0286059	104.521	0.994442
9.80624	120.188	2.34583	124.031	-0.0922165	119.656	-1.51238	110.438	1.27905	109.292	-1.06698	107.99	1.78149	110.938	-0.459237	113	-0.490754	103.792	0.422953
9.82669	117.771	0.130509	126.99	3.1201	121.573	0.622271	109.323	0.329667	110.958	0.75485	105.698	-0.342452	111.854	0.618975	113.448	0.146316	103.156	-0.0546387
9.84715	116.656	-0.782537	124.312	0.697153	123.396	2.6633	110.635	1.80748	112.5	2.45185	105.292	-0.580845	111.562	0.488994	113.479	0.366901	102.521	-0.532083
9.8676	118.167	0.929611	122.51	-0.850649	122.75	2.2357	107.688	-0.975016	109.938	0.0448388	106.865	1.16006	113.208	2.29665	112.583	-0.339416	104.156	1.26145
9.88805	118.073	1.03779	123.521	0.414197	121.198	0.901971	109.469	0.971771	109.615	-0.122423	106.51	0.974005	109.885	-0.864298	112.281	-0.451802	102.729	-0.00736087
9.9085	116.333	-0.499677	123.167	0.314607	120.771	0.693367	108.229	-0.102161	110.521	0.939643	104.396	-0.972334	110.531	-0.0563588	111.917	-0.626507	101.01	-1.5677
9.92895	117.427	0.796387	122.438	-0.159835	121.031	1.17238	109.115	0.94902	108.917	-0.508544	104.24	-0.960211	111.573	1.14755	112.708	0.355219	102.438	0.00755446
9.94941	116.771	0.342645	123.281	0.938787	121.146	1.50569	107.052	-0.947601	109.229	-0.039903	105.479	0.447874	109.792	-0.47131	111.188	-0.975375	103	0.718368
9.96986	117.26	1.03493	123.052	0.96464	120.333	0.912036	108.49	0.65589	110.542	1.4289	105.667	0.804006	110.365	0.264133	112.073	0.100463	101.844	-0.28942
9.99031	117.469	1.44616	121.01	-0.821859	120.906	1.70392	108.292	0.624079	107.844	-1.11255	105.24	0.545683	111.594	1.65597	112.406	0.624399	102.323	0.338356
10.0108	116.844	1.02425	121.531	-0.04571	119.333	0.350095	106.969	-0.532618	110.24	1.43991	105.25	0.724989	108.5	-1.27498	114.156	2.56518	101.906	0.0704462
10.0312	117.823	2.2067	122.865	1.54309	119.938	1.17348	108.958	1.6233	110.198	1.55504	104.938	0.581508	109.208	-0.403697	111.323	-0.0771867	102.125	0.438101
10.0517	115.542	0.128931	122.521	1.45495	121.302	2.75739	108.594	1.42516	108.146	-0.340095	104	-0.186844	112.094	2.64481	112.062	0.853542	100.281	-1.2566
10.0721	115.438	0.228437	120.083	-0.726794	119.052	0.726852	106.844	-0.158279	109.76	1.4316	104.219	0.201183	109.021	-0.264882	111.833	0.815702	101.375	-0.0136471
10.0926	112.594	-2.41145	120.083	-0.470888	120.812	2.70685	106.448	-0.387438	108.115	-0.056952	103.906	0.0580886	111.104	1.98182	111.698	0.871792	102.646	1.40653
10.113	114.583	-0.248277	121.979	1.681	118.25	0.364052	106.156	-0.512318	109.521	1.50674	104.656	0.977624	110.479	1.52033	112.031	1.39681	100.427	-0.662721
10.1335	114.781	0.123419	118.885	-1.15655	118.802	1.13596	105.115	-1.38708	107.292	-0.564827	103.542	0.032705	108.302	-0.49311	109.594	-0.848816	100.865	-0.075578
10.1539	115.521	1.03698	119.74	-0.0460335	118.521	1.07466	108.156	1.8216	107.281	-0.417479	103.188	-0.151668	108.365	-0.266822	109.688	-0.563016	102.281	1.49088
10.1744	113	-1.30969	118.698	-0.831203	118.854	1.62806	106.969	0.801227	105	-2.5408	102.875	-0.294246	108.719	0.251272	110.906	0.847966	100.885	0.244984
10.1948	115.844	1.70842	119.771	0.498358	118.396	1.38992	103.823	-2.17736	108.021	0.63812	102.927	-0.0721104	108.385	0.082007	109.073	-0.792955	101.052	0.561737
10.2153	114.135	0.174645	117.562	-1.45318	118.521	1.73524	106.531	0.698324	107.104	-0.120295	102.604	-0.224846	109.417	1.27747	108.969	-0.704528	100.99	0.64947
10.2357	115.083	1.29731	118.938	0.178757	115.979	-0.585991	105.865	0.199127	108.219	1.1527	102.302	-0.356619	108.073	0.0980636	111.427	1.94658	101.948	1.75818
10.2562	113.177	-0.433994	119.531	1.0296	116	-0.344598	105.281	-0.216623	106.302	-0.605388	102.094	-0.394513	110.052	2.24172	110.135	0.847869	99.5938	-0.445453
10.2766	112.729	-0.706772	119.875	1.63058	116.583	0.459418	106.125	0.794823	106.812	0.0637666	101.229	-1.08853	107.479	-0.166569	108.969	-0.125661	99.25	-0.638526
10.2971	114.365	1.10398	117.823	-0.164119	117.333	1.43022	106.052	0.889717	105.594	-0.996083	102.552	0.394516	107.448	-0.0330503	110.073	1.17182	98.4688	-1.26895
10.3175	112.042	-1.04341	118.615	0.885078	115.573	-0.109266	104.51	-0.484026	108.76	2.32965	101.094	-0.903561	108.427	1.11103	108.542	-0.165928	100.698	1.11119
10.338	114.135	1.22606	115.479	-1.99266	116.979	1.51803	106.906	2.07985	106.323	0.0513722	104.396	2.55891	108.052	0.901074	108.208	-0.305582	99.6875	0.251889
10.3584	113	0.266557	116.927	-0.286917	117.219	1.97879	104.542	-0.116587	106.844	0.731593	100.396	-1.28058	106.885	-0.100403	109.115	0.794529	99.0417	-0.242677
10.3789	113.969	1.41142	116.573	-0.383109	115.417	0.398002	105.458	0.968345	106.24	0.286976	102.823	1.30715	105.771	-1.04966	109.031	0.905238	98.5	-0.632929
10.3994	113.281	0.900219	114.51	-2.18749	115.073	0.27567	103.333	-0.988277	105.396	-0.397061	102.188	0.832507	105.833	-0.826252	107	-0.931789	99.2083	0.226967
10.4198	112.76	0.555883	116.833	0.37071	116.594	2.01804	105.021	0.867715	106.208	0.575313	101.75	0.555909	107.688	1.18896	108.135	0.398031	99.25	0.420344
10.4403	111.281	-0.746591	115.01	-1.21678	115.365	1.01054	105.854	1.86965	106.25	0.777017	100.854	-0.178892	109.385	3.04806	106.49	-1.05322	99.0104	0.332619
10.4607	110.948	-0.903039	115.948	-0.0437029	115.333	1.20107	105.156	1.34046	105.323	0.0101324	102	1.1281	108.01	1.83439	106.875	-0.495717	99.7292	1.20337
10.4812	112.594	0.919874	116.104	0.348271	113.573	-0.337436	103.042	-0.605293	104.125	-1.02742	102.208	1.49772	105.979	-0.035396	106.719	-0.479703	98.2812	-0.0923894
10.5016	112.188	0.690899	116.562	1.04248	114.677	0.98876	102.74	-0.738429	105.229	0.237268	101.323	0.773727	106.01	0.15746	109.458	2.43233	99.0417	0.820328
10.5221	112.333	1.0142	113.594	-1.69026	115.115	1.64841	104.302	0.993131	106.49	1.65837	100.365	-0.0230585	104.802	-0.889127	107	0.146619	97.8229	-0.245973
10.5425	111.948	0.806446	114.531	-0.516589	115.438	2.1936	103.74	0.599805	103.542	-1.1287	101.323	1.09695	106.208	0.679009	107.229	0.548593	99.7604	1.84412
10.563	112.365	1.40097	114.24	-0.571941	113.49	0.468084	105.479	2.50868	105.146	0.636479	101.958	1.89417	106.583	1.21604	106.677	0.169498	97.4688	-0.2948
10.5834	113.646	2.86027	113.375	-1.20006	112.708	-0.090646	103.24	0.438494	105.615	1.2664	99.5417	-0.360556	106.771	1.5657	105.448	-0.886499	98.6667	1.05601
10.6039	110.781	0.173932	115.583	1.24488	112.75	0.173663	101.104	-1.52741	102.969	-1.2181	98.875	-0.865158	106.125	1.08218	107.052	0.891019	98.2708	0.813214
10.6243	111.396	0.966955	113.938	-0.164194	113.885	1.53184	102.125	-0.336945	102.99	-1.03576	99.9167	0.338702	107.604	2.72379	107.854	1.86663	97.0729	-0.231516
10.6448	109.281	-0.968995	113.333	-0.531456	113.031	0.900564	103.969	1.67655	104.5	0.630402	98.6146	-0.801058	105.688	0.969709	105.656	-0.15757	97.6562	0.505152
10.6652	112.083	2.01192	114.51	0.882681	111.844	-0.0639264	103.344	1.2214	103.146	-0.567852	98.4688	-0.78444	105.25	0.694936	107.031	1.39132	98.1979	1.2003
10.6857	110.448	0.55552	112.865	-0.525952	111.198	-0.486628	102.177	0.224706	101.875	-1.68261	99.3125	0.221891	104.854	0.46197	104.833	-0.632519	95.7604	-1.08357
10.7061	110.792	1.07849	113.917	0.76348	110.896	-0.565457	103.24	1.45729	105.281	1.87988	100.083	1.15543	105.323	1.09373	107.49	2.19799	97.7604	1.07021
10.7266	112.125	2.59123	114.542	1.62598	110.167	-1.07125	101.406	-0.205847	102.323	-0.922057	98.1667	-0.598392	106.323	2.25688	107.021	1.90367	96.1979	-0.338367
10.747	109.531	0.177083	111.833	-0.844714	111.167	0.130553	101.25	-0.191786	102.917	-0.171746	98.9792	0.377076	106.156	2.2535	105.542	0.599125	95.3854	-0.996794
10.7675	110.365	1.19021	111.938	-0.502755	111.969	1.13456	103.417	2.1453	104	1.06831	99.1875	0.748507	104.979	1.23984	106.958	2.19059	95.4896	-0.756936
10.7879	106.927	-2.06729	112.812	0.610184	112	1.36785	102.896	1.79501	100.26	-2.51439	99.5729	1.29715	106.927	3.35133	105.667	1.0739	96.1562	0.0455703
10.8084	108.281	-0.532939	111.281	-0.682979	110.875	0.445022	102.542	1.61149	102.979	0.361413	98.1667	0.0542566	107.427	4.01503	104.667	0.249064	96.6979	0.723224
10.8288	110.104	1.47036	112.719	0.992756	110.594	0.366062	100.979	0.219759	102.156	-0.304292	98.0104	0.0614917	104.344	1.09555	106.135	1.89316	96.2292	0.390609
10.8493	110.885	2.43218	111.094	-0.393862	110.021	-0.00444277	98.6667	-1.92186	103.094	0.790581	96.7812	-1.00406	107.698	4.6137	108.042	3.97493	94.8854	-0.816859
10.8698	107.615	-0.657882	111.042	-0.207415	109.448	-0.374825	100.208	-0.22021	103.99	1.84395	96.2917	-1.34005	105.99	3.0695	107.146	3.2548	95.3958	-0.170013
10.8902	108.458	0.366832	109.542	-1.46874	112.885	3.26533	101.938	1.66906	101.448	-0.540019	98.8854	1.40742	106.917	4.16085	105.625	1.90985	96.2604	0.831148
10.9107	106.948	-0.962428	110.99	0.206858	110.979	1.56186	101.51	1.40218	101.615	-0.215492	95.9062	-1.4179	107.615	5.02318	105.302	1.763	93.6042	-1.68838
10.9311	107.865	0.13559	106.552	-4.00282	109.24	0.0251813	100.417	0.46876	103.229	1.55711	99.5833	2.41317	111.198	8.77106	105.125	1.76216	96.8438	1.68808
10.9516	109.344	1.7963	110.521	0.193908	108.812	-0.198877	102.344	2.55628	100.594	-0.920118	97.4688	0.452692	108.979	6.717	103.969	0.782343	95.9688	0.9501
10.972	110.417	3.05096	110.281	0.182447	109.031	0.22302	100.635	1.0085	102.958	1.60281	97.7604	0.898597	106.031	3.93391	106.562	3.5527	96.1042	1.22269
10.9925	110.24	3.05581	110.885	1.01488	107.875	-0.729961	101.312	1.84625	102.844	1.64674	96	-0.707453	105.062	3.13013	103.646	0.812825	96.3854	1.64125
11.0129	108.708	1.70669	108.469	-1.17337	111.031	2.62968	99.5104	0.20495	100.188	-0.85084	97.5521	0.999127	107.26	5.49316	103.812	1.15646	93.3333	-1.27337
11.0334	107.104	0.284843	110.396	0.982282	109.677	1.47903	102.385	3.24084	101.438	0.557994	97.75	1.35167	107.24	5.63757	105.854	3.37528	95.0625	0.593409
11.0538	106.052	-0.584723	110.604	1.41933	107.323	-0.671501	100.562	1.57894	103.073	2.35241	98.2604	2.01684	107.771	6.33421	102.271	-0.0307181	94.7396	0.408252
11.0743	105.406	-1.04785	107.281	-1.67473	108.031	0.240592	101.656	2.83381	102.052	1.49073	98.1458	2.05714	111.781	10.5102	103.771	1.6468	94.4583	0.264908
11.0947	105.677	-0.605913	107.885	-0.841554	107.708	0.121557	99.0312	0.370042	99.6875	-0.71453	95.5729	-0.360763	119.115	18.0092	103.052	1.10574	93.0521	-1.00329
11.1152	106.26	0.148715	107.75	-0.747815	109.885	2.50265	101.5	3.00014	100.49	0.247037	97.375	1.59646	117.396	16.4562	108.615	6.84612	93.75	-0.167169
11.1356	105.76	-0.179797	108.26	-0.00809485	107.969	0.790105	98.4271	0.0886868	99.9167	-0.166234	97.5	1.87673	114.948	14.1743	107.875	6.28459	94.3125	0.533681
11.1561	106.25	0.481469	108.542	0.502606	106.615	-0.359812	97.6771	-0.499737	99.5312	-0.391843	95.8854	0.41755	113.875	13.2674	106.24	4.82741	95.1042	1.46384
11.1765	106.562	0.965846	110.177	2.36762	108.615	1.84456	101.083	3.0682	98.4167	-1.34646	97.0625	1.75016	116.271	15.8295	102.719	1.485	94.4896	0.987906
11.197	105.833	0.40875	109.688	2.10779	105.656	-0.90928	99.8021	1.94876	100.26	0.657427	96.1667	1.00999	120.115	19.8396	106.781	5.7261	93.6042	0.241282
11.2174	104.833	-0.418985	106.802	-0.547737	107.01	0.649504	97.6875	-0.00391024	98.3021	-1.14061	97.0625	2.06161	120.01	19.902	110.802	9.92571	92.1042	-1.11978
11.2379	107.156	2.07639	105.771	-1.34895	107.385	1.22924	99.5	1.97062	98.6354	-0.650924	95.2812	0.436275	114.667	14.7249	123.219	22.5213	92.8542	-0.236029
11.2583	106.135	1.22821	107.448	0.520258	104.302	-1.64923	99.0729	1.70568	101.375	2.24518	96.2604	1.57149	106.073	6.29791	121.656	21.138	93.9479	0.991618
11.2788	107.583	2.84897	105.802	-0.933307	107.042	1.29534	99.5104	2.30544	99.5417	0.568521	95.6771	1.14433	104.5	4.89192	113.677	13.3381	93.25	0.427746
11.2992	105.396	0.834516	105.771	-0.772141	104.708	-0.832888	98.7396	1.69698	99.0833	0.267029	93.6354	-0.741033	103.406	3.96524	108.927	8.76765	91.8333	-0.854729
11.3197	103.604	-0.783915	106.083	-0.267078	105.208	-0.127659	99.1875	2.30738	98.7708	0.111532	93.75	-0.470016	102.198	2.92412	104.219	4.239	92.4688	-0.0849723
11.3401	105.177	0.962432	107.979	1.82147	105.01	-0.120225	98.3854	1.6679	99.6458	1.1437	94.7292	0.665713	102.094	2.98731	103.094	3.29387	92.4062	-0.0129848
11.3606	103.688	-0.353527	106.281	0.316408	104.188	-0.737668	97.7917	1.23686	97.75	-0.594808	94.6875	0.780738	102.438	3.49855	101.635	2.01559	93.3229	1.03832
11.3811	104.583	0.716124	104.24	-1.53225	104.208	-0.511238	97.1771	0.785101	98.7396	0.552266	93.4375	-0.312442	103.667	4.89535	103.865	4.42498	93.5625	1.41268
11.4015	105.917	2.22347	105.74	0.160903	104.021	-0.493019	96.4792	0.250124	96.5208	-1.50883	95.1042	1.51117	101.094	2.49021	101.042	1.78248	91.9271	-0.0878032
11.422	104.573	1.05393	106.51	1.12504	103.271	-1.03718	96.7083	0.642344	99.2292	1.35732	94.6146	1.17867	101.615	3.17895	101	1.9214	94.3125	2.43269
11.4424	103.969	0.624161	106.469	1.27682	102.271	-1.83681	98.3021	2.39926	99.5208	1.80696	96.5208	3.24213	104.031	5.76367	99.8125	0.914676	91.125	-0.619583
11.4629	104.344	1.17376	104.948	-0.0504152	105.583	1.67617	97.1146	1.37504	100.5	2.94427	94.0312	0.909883	102.573	4.47353	100.156	1.43938	91.7812	0.172041
11.4833	102.688	-0.307706	103.938	-0.867087	104.302	0.595534	98.0417	2.46552	97.9792	0.581735	93.7188	0.754849	102.635	4.70436	99.0208	0.485098	93.1771	1.7034
11.5038	103.958	1.13811	104.51	-0.100277	103.51	0.00459948	97.0938	1.68111	97.1458	-0.0931343	93.7917	0.985361	101.229	3.46659	100.875	2.52058	92.8854	1.5474
11.5242	101.208	-1.43671	102.656	-1.7604	102.344	-0.961213	97.7188	2.46973	97.7917	0.711325	93.3021	0.653503	102.031	4.43728	100.104	1.93124	91.4792	0.276964
11.5447	103.427	0.95741	104.333	0.103936	103.667	0.562681	96.0833	0.998052	98.8646	1.94303	93.6042	1.11344	102.344	4.91854	100.021	2.02959	93.7812	2.71501
11.5651	102.958	0.664225	105.167	1.12467	102.885	-0.0174692	98.6354	3.71398	97.5312	0.768649	92.1771	-0.155661	100.542	3.28535	97.3958	-0.413553	93.2708	2.34071
11.5856	101.333	-0.785015	104.312	0.458059	103.615	0.912919	96.9688	2.21128	97.25	0.646512	94.0833	1.9087	99.25	2.16272	98.4896	0.862237	92.6042	1.8103
11.606	101.938	-0.0048942	104.188	0.520758	100.146	-2.35449	96.0521	1.45869	97.25	0.805788	91.5729	-0.443474	99	2.08189	98.9375	1.49238	93.3854	2.72796
11.6265	102.24	0.473337	102.812	-0.666394	103.885	1.58656	94.5104	0.081214	96.3646	0.079809	92.5312	0.67323	100.177	3.42829	100.292	3.02894	91.4688	0.947844
11.6469	103.562	1.9726	103.042	-0.249233	101.625	-0.472263	96.3854	2.12052	95.5521	-0.573091	92.5521	0.852563	98.4167	1.83733	97.125	0.0448602	90.6354	0.251213
11.6674	101.094	-0.319617	104.542	1.43891	101.656	-0.239301	95.1354	1.03494	96.2292	0.263755	92.7292	1.18827	96.5938	0.184004	98.7812	1.88387	90.1771	-0.0702702
11.6878	100.833	-0.403304	103.917	1.0022	101.729	0.0354499	95.6875	1.75155	96.7708	0.965347	90.6042	-0.777968	97.5938	1.35374	99.5208	2.8064	90.8542	0.743811
11.7083	102.312	1.25279	101.302	-1.42394	100.469	-1.02301	97.0833	3.31203	95.6771	0.031684	91.5521	0.328836	94.8438	-1.22639	96.6042	0.0728624	90.7604	0.787206
11.7287	99.7917	-1.09093	103.5	0.962558	100.583	-0.713368	95.7604	2.15387	95.9479	0.462767	91.9583	0.894102	96.7604	0.860295	97.1562	0.808253	90.4583	0.622416
11.7492	99.5521	-1.1532	104.073	1.72421	100.844	-0.257771	94.7396	1.29791	95.5833	0.258595	93.6771	2.772	97.0625	1.33253	97.1667	1.00216	91.0833	1.38486
11.7696	102.479	1.95139	101.5	-0.659828	102.49	1.58337	96.7917	3.51498	94.9375	-0.226664	91.7083	0.962521	95.875	0.315329	97.1354	1.15458	89.9688	0.407862
11.7901	102.094	1.74368	102.021	0.0500345	99.8542	-0.856626	95.2917	2.18008	94.5208	-0.482594	90.9688	0.382342	96.2708	0.881598	96.6875	0.890511	90.2708	0.847681
11.8105	101.948	1.77574	102.427	0.645461	100.896	0.380589	93.9583	1.01196	94.9792	0.136638	91.4896	1.06271	96.6146	1.39592	96.6458	1.03288	92.1771	2.89181
11.831	99.8021	-0.192003	100.854	-0.738131	101.344	1.02418	96.5729	3.79187	95.7083	1.02687	90.7812	0.514036	94.9479	-0.100027	96.125	0.696254	88.5729	-0.574321
11.8515	100.771	0.955031	100.781	-0.621576	101.26	1.13664	93.6875	1.07189	93.9271	-0.593161	89.6771	-0.43034	96.3229	1.44583	95.4688	0.224398	89.3021	0.293025
11.8719	99.6979	0.060592	100.771	-0.442373	99.3646	-0.563282	94.7396	2.28953	96.1042	1.74531	89.4062	-0.541253	94	-0.706092	95.8021	0.742306	90.3021	1.43135
11.8924	100.688	1.22885	100.635	-0.388022	100.083	0.351506	93.8021	1.51769	94.8958	0.698523	91.8542	2.06671	95.1458	0.610878	94.8021	-0.072939	89.6146	0.882326
11.9128	97.5729	-1.70687	103.24	2.40606	99.9167	0.380999	93.6146	1.49597	94.7604	0.724817	88.9479	-0.679359	94.6354	0.271738	94.9896	0.299497	87.9792	-0.614468
11.9333	99.9271	0.826357	100.531	-0.112211	100.312	0.973115	92.7917	0.838953	94.4792	0.605439	89.4688	0.00178165	93.4688	-0.723512	95.3229	0.817948	88.6875	0.232635
11.9537	98.5312	-0.390221	99.9271	-0.526167	98.8854	-0.257563	92.1458	0.359128	94.2604	0.548724	90.1979	0.891385	94.5938	0.573044	95.6771	1.35741	88.9062	0.590302
11.9742	99.1771	0.435061	100.521	0.257942	98.6146	-0.331868	91.9479	0.327334	93.5	-0.049495	88.5729	-0.573049	95.1354	1.28641	94.9271	0.792893	86.8542	-1.32272
11.9946	97.625	-0.93738	99.8438	-0.228636	100.073	1.32312	91.9792	0.524819	94.7292	1.34203	88.7083	-0.276938	93.5312	-0.145922	95.6562	1.70772	90.0833	2.04566
12.0151	99.4375	1.05496	99.6146	-0.267149	99.4062	0.853221	90.5729	-0.715081	93.75	0.525387	88.9688	0.144303	92.3438	-1.16144	95.75	1.98731	87.9167	0.0183566
12.0355	97.3542	-0.848345	98.6771	-1.01385	97.3958	-0.9603	93.5417	2.42013	92.2188	-0.843179	89	0.336506	93.4896	0.140767	92.6979	-0.878749	87.4688	-0.290052
12.056	97.0521	-0.970203	99.1562	-0.357854	100.729	2.57005	90.2188	-0.736208	96.8438	3.94467	88.7812	0.278838	94.7083	1.51604	94.8854	1.49496	88.3333	0.714187
12.0764	98	0.158134	99.6979	0.360788	98.8854	0.923441	92.5417	1.7534	92.4375	-0.298574	89.375	1.0338	92.8229	-0.212723	94.6458	1.44176	89.2188	1.73941
12.0969	99.6458	1.98458	100.75	1.58999	98.5729	0.808203	90.8854	0.263953	91.4896	-1.08332	89.6875	1.50764	93.6875	0.808659	93.6562	0.638739	86.1458	-1.19356
12.1173	95.8125	-1.66794	98.1771	-0.805653	98.3646	0.797255	93.5729	3.11837	92.7188	0.299554	88.3125	0.29411	92.2812	-0.440653	93.0625	0.231736	88.1667	0.967373
12.1378	97.8646	0.56514	99.0833	0.278015	98.8021	1.43226	89.6458	-0.641681	95.1667	2.90134	87.2708	-0.585958	92.4583	-0.106491	91.6667	-0.97717	87.9062	0.847203
12.1582	97.4688	0.350503	98.2188	-0.409003	97.5729	0.400725	90.6042	0.483797	91.7812	-0.330045	88.3333	0.63827	92.2188	-0.188855	92.1458	-0.348989	86.4167	-0.501986
12.1787	97.6771	0.740227	98.4062	-0.0437901	96.3333	-0.641106	88.3542	-1.59894	92.3333	0.376232	86.6667	-0.86654	91.4583	-0.791913	93.6875	1.34187	88.2292	1.45106
12.1991	97.0104	0.255145	97.7188	-0.553429	97.2188	0.442186	89.3125	-0.497355	89.8542	-1.94858	88.4792	1.10795	92.4375	0.344753	92.4479	0.251666	86.7292	0.0917445
12.2196	98.2917	1.71817	99.0625	0.968329	98.75	2.17143	90.4271	0.760597	91.7396	0.0913571	87.6458	0.436728	90.4375	-1.49761	92.0729	0.0262234	86.5312	0.0346648
12.24	97.2708	0.879313	100.052	2.13607	96.9896	0.609136	91.4896	1.96658	92.2812	0.787705	86.0417	-1.00519	93.2188	1.44142	93.6562	1.7593	85.8021	-0.553517
12.2605	95.8125	-0.396854	97.7708	0.0331231	97.3438	1.16154	89.5104	0.13101	93.9375	2.5988	86.4583	-0.449044	91.7292	0.109759	93.0208	1.2738	86.1562	-0.0582183
12.2809	95.0729	-0.954076	97	-0.559259	94.5625	-1.42134	90.1146	0.878886	90.0729	-1.11078	88.5833	1.81557	93.2708	1.80949	93.8854	2.28848	85.6042	-0.469022
12.3014	96.0729	0.228479	98.0833	0.702674	94.7917	-0.993687	90.6562	1.56438	91.375	0.346471	87	0.371976	90.8229	-0.480231	93.5312	2.0846	87.3854	1.45366
12.3218	95.8542	0.192479	96.9062	-0.295662	96.75	1.11383	89.2188	0.270814	90.5417	-0.331532	86.7812	0.293097	90.9896	-0.155225	92.7396	1.44339	84.3438	-1.44644
12.3423	94.8854	-0.593328	97.4375	0.414483	95.9583	0.471478	90.5208	1.71695	91.0833	0.365627	87.1458	0.79768	91.9792	0.992839	90.6771	-0.468464	87.5625	1.91404
12.3628	96.8854	1.58981	96.6458	-0.198141	95.8542	0.516744	90	1.34028	91.0521	0.490032	87.6979	1.48989	91.0833	0.255626	91.7188	0.724027	85.7292	0.222575
12.3832	94.5417	-0.570608	97.75	1.08522	97.3125	2.12463	87.9792	-0.536275	91.7292	1.32293	85.7396	-0.328183	89.9583	-0.710613	91.9583	1.11462	85.7188	0.354176
12.4037	95.8646	0.935835	94.9375	-1.54795	96.1562	1.11806	90.0938	1.7227	92.8229	2.57266	87.0104	1.08304	90.7083	0.198288	91.5833	0.890803	86.2292	1.00676
12.4241	95.2708	0.525805	97.9375	1.63154	94.7604	-0.127973	87.875	-0.351544	89.25	-0.844114	85.6979	-0.0889468	90.2708	-0.0801715	91.3854	0.844254	84.0938	-0.986344
12.4446	96.8958	2.33472	96.8646	0.738256	96.3229	1.58445	88.1562	0.0743251	90.3021	0.364274	87.2292	1.58295	90.4688	0.276926	91.8125	1.42289	85.6458	0.708201
12.465	96.5833	2.20633	95.4271	-0.519463	94.4375	-0.150922	88.125	0.187808	88.0417	-1.73968	85.0521	-0.45336	91.3854	1.35291	90.6875	0.449616	85.6042	0.809143
12.4855	94.8021	0.60938	96.1667	0.400049	95.6771	1.23883	88.0417	0.249321	90.8438	1.21904	84.75	-0.61454	91.4688	1.59571	88.8125	-1.27347	84.7604	0.10815
12.5059	93.6562	-0.351956	95.4688	-0.117791	95.0833	0.795369	88.5104	0.863032	89.7188	0.250826	84.6562	-0.567257	89.8438	0.13031	89.7188	-0.215132	86.3021	1.79272
12.5264	93.2292	-0.594349	98.1146	2.70827	95.2917	1.15411	88.0312	0.528939	88.6979	-0.613054	84.9167	-0.165679	89.5417	-0.0120312	93.2188	3.43714	84.5417	0.175356
12.5468	93.2708	-0.367797	96.2188	0.992805	95	1.01298	86.6562	-0.700874	89.3958	0.241978	84.6146	-0.326471	89.5729	0.179101	90.0833	0.454178	84.6458	0.422722
12.5673	94.2917	0.838116	95.4271	0.381658	93.9271	0.0907236	89.6771	2.46526	88.3125	-0.684077	85.7812	0.981616	88.6146	-0.619211	89.2917	-0.184854	84.6875	0.607736
12.5877	93.4896	0.221306	96.4271	1.56233	95.0625	1.37692	86.5625	-0.503908	88.5625	-0.276637	86.0521	1.394	90.2083	1.1347	90.0312	0.707546	84.75	0.813731
12.6082	95.2188	2.13594	94.9896	0.305641	94.7292	1.19449	87.25	0.329121	89.7396	1.05805	86.1979	1.68151	89.9167	1.00334	90.5417	1.37096	84.2708	0.478207
12.6286	91.6458	-1.25131	95.5312	1.02827	93.8438	0.460097	85.6146	-1.16065	87.5521	-0.971687	84.2083	-0.166265	91.0104	2.25753	89.5729	0.555387	82.8438	-0.805086
12.6491	93.3854	0.674124	93.8333	-0.488536	93.4583	0.225828	86.5208	-0.108648	88.0729	-0.292926	83.2604	-0.972245	88.4792	-0.113138	88.5729	-0.291254	83.7812	0.276352
12.6695	92.5417	0.0164243	93.0625	-1.07811	92.9375	-0.143736	86.5	0.0163884	88.3542	0.146413	84.7917	0.701071	89.4583	1.02675	90.1979	1.48729	84.0729	0.712104
12.69	92.0208	-0.318165	94.4583	0.472862	92.9062	-0.023594	87.8021	1.46445	87.9167	-0.132835	82.7708	-1.17757	88.3021	0.0313644	90.8021	2.24517	83.3021	0.0855037
12.7104	92.5625	0.40994	93.0521	-0.778101	93.0104	0.232087	85.8542	-0.337365	87.8125	-0.0785878	84.2083	0.402257	86.4479	-1.6618	90.3646	1.96158	81.75	-1.3222
12.7309	92.3125	0.346573	93.5521	-0.122666	95.1458	2.51914	86.6042	0.558845	87.1562	-0.576262	84.25	0.586377	88.3229	0.374344	89.1146	0.865659	83.6354	0.707746
12.7513	90.8542	-0.924934	94.6771	1.15792	93.0625	0.587567	86.0104	0.111419	86.8438	-0.730023	84.5729	1.05188	87.6354	-0.151873	87.5521	-0.542577	82.8958	0.112839
12.7718	92.9896	1.3975	93.0208	-0.342602	93.8438	1.5207	86.1458	0.393274	86.1354	-1.27946	83.5104	0.132087	89.6771	2.05122	88.0417	0.101452	84.3021	1.66391
12.7922	89.6042	-1.8007	92.3438	-0.863807	92.0417	-0.12938	85.625	0.0189918	88.8646	1.60877	83.6458	0.410345	86.6771	-0.787219	88.8333	1.04774	82.5104	0.0172182
12.8127	93.1042	1.88671	94.25	1.19847	92.8229	0.803997	85.3958	-0.0635099	89.1562	2.05967	83.375	0.282481	86.3542	-0.948432	88.0833	0.452552	81.9375	-0.410579
12.8332	91.8958	0.865981	91.5521	-1.34327	92.375	0.50833	86.3229	1.01035	86.5521	-0.385112	84.7083	1.75891	86.3854	-0.781185	88.8229	1.34712	82.1875	-0.0153124
12.8536	90.0521	-0.789972	95.0104	2.27138	91.6146	-0.0997153	83.9688	-1.19692	87.3542	0.576522	83.3646	0.558392	86.9479	-0.0825472	88.8854	1.56479	82.7188	0.661352
12.8741	89.6875	-0.966563	92.6667	0.0840993	92.8125	1.2507	86.7292	1.7105	85.4792	-1.13877	81.625	-1.03783	87.3333	0.439147	88.8229	1.65764	83.1354	1.22358
12.8945	90.6458	0.139653	93.6354	1.20947	91.9792	0.569979	85.6458	0.774287	86.6771	0.219026	84.3021	1.78274	88.4688	1.71098	87.3333	0.323591	80.6458	-1.12029
12.915	91.4167	1.05856	91.6042	-0.665019	89.6458	-1.61062	86.4062	1.68194	85.9792	-0.318854	82.0625	-0.313233	87.2708	0.649622	88.3646	1.51055	80.8542	-0.766102
12.9354	92.0521	1.84225	92.1771	0.0648094	91.6979	0.59433	83.6667	-0.9103	84.5521	-1.58574	82.0833	-0.148655	86.8646	0.38007	89.2396	2.54145	81.6667	0.192404
12.9559	90.0104	-0.0509503	92.125	0.169786	91.1875	0.236897	84.9271	0.497577	87.0729	1.09546	81.8438	-0.244364	85.75	-0.597675	88.2604	1.71835	80.4062	-0.92186
12.9763	90	0.0872925	92.7396	0.941577	91.2917	0.49417	84.2604	-0.021515	86.3958	0.578898	82.6458	0.701722	87	0.789303	87.0104	0.62461	81	-0.210775
12.9968	91.4375	1.67365	90.3333	-1.30732	93.5625	2.91823	83.3438	-0.790494	84.7083	-0.947916	80.4688	-1.33123	85.9479	-0.125662	86.5	0.27063	82.5938	1.50046
13.0172	88.2917	-1.32314	90.6042	-0.878981	91.4688	0.977834	83.25	-0.736442	85.9479	0.452516	81.5312	-0.124468	86.1979	0.261596	87.9062	1.8335	81.3333	0.357671
13.0377	90.125	0.659436	92.9896	1.66409	90.2604	-0.0770251	82.6458	-1.19269	87.9271	2.59269	82.625	1.11367	86.3438	0.544828	84.4792	-1.43679	82.1146	1.2567
13.0581	92.375	3.05887	90.8021	-0.365616	90.0625	-0.121345	84.4375	0.723706	84.4271	-0.746133	82.5	1.13319	86.3438	0.682367	87.3542	1.59519	81.9375	1.19754
13.0786	91.7188	2.55225	91.4583	0.448581	89.2604	-0.76971	82.2604	-1.32853	85.9583	0.946453	81.5208	0.298674	86.875	1.3513	85.9062	0.304436	82.125	1.50311
13.099	88.7292	-0.287507	91.3333	0.481674	89.5833	-0.292952	83.3854	-0.0785708	84.0521	-0.798299	81.1458	0.0684517	85.9583	0.572449	86.6667	1.22219	78.9167	-1.587
13.1195	88.9062	0.0395954	91.4062	0.712833	90.4375	0.715179	84.0417	0.702753	83.9062	-0.782472	81.1771	0.244609	86.3438	1.09582	85.2604	-0.0265325	79.8854	-0.499879
13.1399	89.4167	0.700225	92.1771	1.64206	89.5938	0.0255148	84.4375	1.22377	83.5938	-0.93315	82.5833	1.79589	85.9271	0.817257	86.1875	1.05825	79.8958	-0.370946
13.1604	89.4271	0.861048	91.4271	1.05059	89.2396	-0.174443	82.9583	-0.130092	84.5417	0.157371	79.1458	-1.49644	85.6875	0.715913	84.3125	-0.658861	81.0833	0.935218
13.1808	87.6875	-0.727934	90.5417	0.32386	91.6042	2.34447	83.2604	0.297406	84.0521	-0.189445	81.4792	0.982187	85.4688	0.635543	86.125	1.31171	81.0312	1.00195
13.2013	89.5625	1.29786	90.0625	0.00352595	88.5208	-0.584408	83.4271	0.589602	83.8125	-0.2861	81.5833	1.23178	84.3438	-0.350937	84.4583	-0.196715	79.8958	-0.0145117
13.2217	86.8438	-1.2699	90.5417	0.641673	89.7188	0.768084	82.7396	0.0277437	84.5729	0.617408	79.875	-0.331003	84.9167	0.36064	84.6042	0.107546	79.9896	0.198345
13.2422	87.2083	-0.754132	90.5312	0.790384	88.75	-0.0459671	83.8438	1.25767	84.4896	0.677328	82.6875	2.62718	84.0729	-0.34431	87.3438	3.00574	81.7708	2.09885
13.2626	88.7812	0.970162	89.9167	0.335076	90.1146	1.47344	82.7396	0.279369	84.2604	0.591577	80.2812	0.366739	84.7812	0.502963	84.9167	0.737445	78.3229	-1.22966
13.2831	86.6979	-0.9616	88.7188	-0.703417	88.3125	-0.173703	83.5208	1.1866	83.8646	0.339322	79.9062	0.137679	84.0521	-0.0871227	83.9062	-0.114001	79.3125	-0.120531
13.3035	88.75	1.24225	89.8333	0.570737	88.3438	0.0126133	84.2812	2.07312	83.0208	-0.360687	78.1562	-1.46625	82.5521	-1.4479	83.5417	-0.319432	79.3333	0.0199995
13.324	88.1875	0.83171	88.3854	-0.717461	90.3229	2.14697	82.1875	0.105576	82.1458	-1.09178	80.0729	0.596613	83.9583	0.0786362	83.2396	-0.462182	80.5312	1.33776
13.3445	87.6979	0.494281	88.5	-0.443012	89.3333	1.3127	82.5417	0.586066	83.8333	0.739781	79.875	0.545024	83.2188	-0.540519	82.6146	-0.927668	79.9896	0.916088
13.3649	86.8438	-0.207537	89.0833	0.300336	88.9583	1.09313	82.5	0.670837	82.0833	-0.865992	79.1146	-0.068936	84.4479	0.809216	83.0312	-0.374716	81.2604	2.30706
13.3854	87.3646	0.465839	88.6979	0.0750809	87	-0.709648	81.9375	0.234889	85.0104	2.20548	79.5208	0.4839	83.8021	0.284092	83.2812	0.01175	80.1042	1.2711
13.4058	88.1875	1.44149	88.1667	-0.29586	86.6042	-0.949804	81.1875	-0.388446	82.75	0.0896165	81.0208	2.13061	83.0312	-0.365893	85.9062	2.7734	80.5729	1.86029
13.4263	87.0938	0.500673	86.25	-2.05207	87.0312	-0.376401	81.3646	-0.0845845	81.5938	-0.921919	79.6146	0.871208	82.7708	-0.50532	84.0417	1.04564	80.3229	1.73087
13.4467	86.1875	-0.252452	88.4479	0.289234	85.9792	-1.28204	81.2708	-0.0514423	81.8542	-0.530778	79.1667	0.570265	83.6771	0.522059	85.4479	2.5889	79.125	0.653684
13.4672	87.0208	0.734201	88.4167	0.401517	88.5625	1.44786	81.75	0.55473	82.0938	-0.160308	78.6667	0.217367	84.0521	1.01833	83.9062	1.18443	78.875	0.524563
13.4876	86.7708	0.637714	87.9062	0.0347821	85.9479	-1.02004	81.8854	0.817267	81.2083	-0.914675	76.75	-1.55207	81.3333	-1.57901	84.4062	1.8218	77.6875	-0.541911
13.5081	87.2188	1.23934	89.3646	1.63694	87.9062	1.0851	82.4271	1.48617	84.125	2.1332	77.9479	-0.223826	83.2396	0.448787	83.5	1.0531	78.0521	-0.0561533
13.5285	86.4688	0.64324	86.3125	-1.27116	85.7083	-0.965882	82.2708	1.45726	83.1146	1.25416	77.5833	-0.457955	83.3854	0.71631	81.5625	-0.746667	78.5833	0.596419
13.549	84.75	-0.921414	87.0625	-0.377037	87.4167	0.889506	80.6771	-0.00902621	82.3542	0.625279	78.7188	0.808045	82.4167	-0.13061	82.75	0.578748	78.625	0.759555
13.5694	85.6771	0.159959	86.9583	-0.336932	86.4792	0.0991825	81.5729	1.01438	83.3333	1.73614	77.9271	0.147091	82.9583	0.533027	84.1875	2.15434	78.8333	1.08951
13.5899	86.1146	0.751943	86.75	-0.400845	87.9792	1.74648	80.4375	0.00665244	82.7188	1.25342	78.4583	0.809183	83.5208	1.21764	83.3958	1.50095	77.9792	0.357103
13.6103	85.6875	0.479538	88.0729	1.06664	86.875	0.789737	81.6458	1.34279	80.8958	-0.437472	76.8958	-0.622346	82.8125	0.631554	80.2396	-1.51684	76.9688	-0.531401
13.6308	85.8958	0.842744	88.6458	1.78427	86.6146	0.676865	80.0521	-0.123048	80.1979	-1.0032	78.8542	1.46709	82.4688	0.410195	83.0104	1.39263	75.8854	-1.49267
13.6512	85.0521	0.154061	87.9792	1.26247	85.3542	-0.435885	81.2188	1.17165	81.9583	0.889561	77.5208	0.264984	80.0104	-1.92561	81.9688	0.489786	78.3646	1.1087
13.6717	86.5208	1.77807	85.7292	-0.842521	85.8438	0.201487	78.9375	-0.98146	80.8854	-0.0508454	77.3854	0.260926	83.5521	1.73873	82	0.660037	77.6979	0.56439
13.6921	84.9375	0.350193	87.2083	0.781804	84.6146	-0.879768	80.8021	1.01138	80.3125	-0.49109	77.6146	0.62158	82.7604	1.06987	82.2812	1.08047	76.5833	-0.427691
13.7126	85.1458	0.714176	87.1146	0.83336	87.1979	1.8516	78.9688	-0.693584	82.375	1.70424	77.9583	1.09695	81.5938	0.0261583	81.3333	0.271915	77.3958	0.50746
13.733	84.4271	0.151269	86.2604	0.124647	86.7604	1.56226	80.9062	1.3724	81.0417	0.503908	77.9479	1.21828	81.9479	0.503416	80.8438	-0.0781247	77.6979	0.932342
13.7535	82.9271	-1.19269	86.2812	0.291082	83.9375	-1.11238	78.7812	-0.624004	81.3854	0.980818	77.9479	1.35015	81.2812	-0.040019	81.5104	0.728267	75.3542	-1.28846
13.7739	83.8229	-0.168646	85.4062	-0.438168	84.6354	-0.266063	80.0625	0.785957	79.7604	-0.510861	77.6354	1.16966	82.8021	1.60419	81.0312	0.389006	76.8542	0.334632
13.7944	85.1771	1.31393	87.0938	1.39523	84.3333	-0.419623	80.9792	1.83145	79.8333	-0.30446	76.6771	0.343455	81.875	0.800614	82.0208	1.51868	75.9583	-0.43796
13.8149	83.8438	0.109197	86.2604	0.70794	84.0833	-0.520976	79.5312	0.512469	81.1458	1.14169	77.0417	0.840301	81.2812	0.330516	80.6771	0.315194	76.6354	0.362513
13.8353	83.7917	0.18591	86.375	0.968716	85.25	0.794459	79.2396	0.349854	81.1042	1.23383	75.4792	-0.589808	83.3438	2.51681	79.3125	-0.90894	76.0938	-0.0556171
13.8558	84.4167	0.939901	85.6562	0.396306	85.1979	0.891267	78.9583	0.19777	82.2604	2.52405	76.6562	0.719796	80.5312	-0.17176	79.1771	-0.908164	75.1562	-0.869433
13.8762	83.5104	0.162835	86.2292	1.11571	85.5208	1.3632	78.8542	0.222882	79.5312	-0.0709853	75.6979	-0.105887	81.2396	0.660646	79.6771	-0.287533	77.0521	1.15023
13.8967	84.9479	1.72971	83.1354	-1.8314	84.0104	0.00191704	79.0312	0.529358	79.4167	-0.0512732	77.1458	1.47481	80.3125	-0.142225	81.1562	1.31244	77.9271	2.14921
13.9171	82.8229	-0.265713	85.625	0.804963	85.4896	1.63034	79.3333	0.960947	80.7917	1.45818	76.75	1.21188	79.4479	-0.882455	80.8021	1.07927	76.3333	0.67959
13.9376	82.4688	-0.490112	83.875	-0.798106	83.7917	0.0818069	79.8646	1.62182	81.4479	2.24905	76.5104	1.10534	80.3229	0.117037	82.0208	2.41919	76.4271	0.897615
13.958	84.3542	1.52527	83.5625	-0.963527	83.9062	0.345894	79.1458	1.0328	78.8542	-0.209913	75.8229	0.551004	80.1146	0.0333371	80.1875	0.707215	75.2812	-0.123795
13.9785	82.1146	-0.584162	85.1875	0.796536	84.3646	0.953853	78.6458	0.662648	79.5312	0.602115	74.6146	-0.524034	80.1042	0.147694	79.4583	0.0995837	75.5417	0.261192
13.9989	82.5938	0.0253543	85.4271	1.17133	84.7083	1.44735	79.7812	1.92803	77.9062	-0.887778	73.0521	-1.95311	79.8333	0.00177344	78.4688	-0.768283	75.1667	0.01091
14.0194	82.9479	0.510065	85.0625	0.942105	83.3854	0.274306	77.8333	0.110183	79.4583	0.799574	75.4062	0.525652	79.7083	0.00182684	80.4167	1.30153	75.5104	0.479526
14.0398	82.9792	0.672053	85.7083	1.72344	81.4375	-1.52362	77.8438	0.250788	78.4062	-0.117077	77.7083	2.95246	78.5521	-1.02923	80.7812	1.78819	74.375	-0.530877
14.0603	84.2292	2.05298	83.875	0.0257649	82.8229	0.0119155	78.2188	0.75609	79.0625	0.674766	76.0208	1.38981	79.5521	0.0961041	80.1667	1.29587	75.2917	0.51095
14.0807	81.7292	-0.315889	83.7396	0.0261497	82.0312	-0.629513	75.25	-2.08224	78.0417	-0.210311	73.5625	-0.94354	79.5	0.169495	79.1458	0.397477	75.4896	0.834176
14.1012	82.8438	0.930015	85.2292	1.65168	81.375	-1.1354	77.3021	0.100368	79.8333	1.71727	74.3229	-0.0580124	80.375	1.17011	78.8958	0.270098	74.375	-0.154951
14.1216	82.2708	0.488613	83.9271	0.485696	83	0.624854	78.5729	1.50184	77.4792	-0.500811	73.75	-0.505689	80.4479	1.36878	78.1562	-0.346682	76.2083	1.80399
14.1421	82.2708	0.620322	84.625	1.31986	80.4479	-1.79185	77.5625	0.622184	76.5833	-1.2604	75.7188	1.58843	79.4167	0.463424	78.4896	0.109635	75.1146	0.835988
14.1625	82.8542	1.33556	83.3542	0.185416	81.5	-0.604268	77.1042	0.29472	78.2188	0.510466	73.7292	-0.275655	78.4375	-0.389708	77.9375	-0.319284	74.0729	-0.0797791
14.183	81.2083	-0.178179	83.5625	0.53029	80.0625	-1.90614	77.3958	0.717371	78.8125	1.23983	74.4688	0.589556	78.9375	0.236466	78.6042	0.470728	73.9375	-0.0891486
14.2034	80.6771	-0.577137	83.0312	0.135727	82.5625	0.729601	76.9583	0.410968	75.4271	-2.00981	75.0625	1.30906	78.0417	-0.533052	77.0521	-0.957828	74.0729	0.172463
14.2239	81	-0.121735	83.2396	0.480896	81.0833	-0.613698	78.2083	1.79218	77.9271	0.626127	73.1562	-0.471301	78.0833	-0.364931	78.4688	0.582546	74.6458	0.871722
14.2443	80.8958	-0.0932225	84.625	2.0033	81.1458	-0.415207	77.4479	1.16309	76.3854	-0.779439	72.3438	-1.15779	77.0104	-1.31125	78.7396	0.977269	74.1667	0.519045
14.2648	80.9688	0.112568	84.3646	1.88001	81.5417	0.116739	76	-0.153391	77.7188	0.690157	74.6458	1.27044	78.9688	0.773816	78.3958	0.757588	73.25	-0.270984
14.2852	80.7708	0.047719	81.5	-0.847295	81.6667	0.377975	77.6875	1.66566	77.6146	0.722415	72.7083	-0.540785	78.6042	0.536108	78.5	0.986006	73.3542	-0.0400315
14.3057	81.4792	0.889314	83.5208	1.31097	82.2917	1.13933	77.1042	1.21399	76.8958	0.140252	73.1354	0.0127004	77.4167	-0.524376	77.5833	0.193771	73.4792	0.211902
14.3262	79.5312	-0.925146	83.1354	1.06312	80.0312	-0.984604	76.8438	1.08536	76.7083	0.0895021	74.0208	1.02465	77.1875	-0.626387	78.25	0.985051	74.4792	1.33898
14.3466	80.4271	0.104337	83.7083	1.77376	80.9688	0.0894987	76.1979	0.571415	76.9271	0.445164	72.3333	-0.536191	78.0729	0.386325	79.8438	2.7036	74.3333	1.32038
14.3671	80.7708	0.581932	80.7917	-1.00504	80.8125	0.0699739	75.1354	-0.359078	74.9896	-1.35526	73.8125	1.06977	78.5417	0.982511	78.2812	1.26607	74.3438	1.45817
14.3875	81.7812	1.72639	82.2708	0.612147	81	0.394322	76.2188	0.856375	76.7188	0.511142	71.375	-1.24082	77.6146	0.183004	77.9688	1.07873	74.25	1.49194
14.408	78.7708	-1.1498	81.7708	0.250312	80.2292	-0.239542	75.1667	-0.0634743	77.5729	1.50271	71.625	-0.863767	79.5521	2.24822	77.6875	0.922813	73.2604	0.630032
14.4284	80.1667	0.380463	82.5833	1.20112	79.8438	-0.487866	76.7083	1.61054	75.9896	0.056935	73.4062	1.0359	77.1979	0.0219102	76.7604	0.121248	73.875	1.37243
14.4489	79.3854	-0.266165	80.1562	-1.0875	81.1667	0.972266	75.0521	0.086751	75.9271	0.132159	72.9375	0.685699	77.7917	0.743657	79.4688	2.95528	74.3854	2.01082
14.4693	82.9479	3.43115	81.9792	0.874026	80.8333	0.77627	76.5	1.66724	76.5729	0.915878	72.125	-0.00812472	77.7917	0.871794	75.2812	-1.10634	73.7396	1.4931
14.4898	79.2083	-0.173424	81.5833	0.616949	81.9062	1.98665	75.2708	0.570764	77.2604	1.74143	74.6771	2.66276	76.5417	-0.24993	76.1146	-0.146945	73.2604	1.14219
14.5102	78.9167	-0.329887	80.5104	-0.317065	78.8542	-0.927854	74.6875	0.120233	74.8438	-0.53703	72.4583	0.562949	76.4062	-0.256929	77.1146	0.979297	72.7917	0.801854
14.5307	79.3854	0.27426	80.9792	0.290736	78.9062	-0.738066	75.3958	0.961482	74.9688	-0.273658	70.8958	-0.880487	76	-0.534622	76.9375	0.928637	73.0104	1.14916
14.5511	80.8333	1.85777	81.1979	0.648685	79.5521	0.0455949	74.2188	-0.0825718	75.7708	0.666961	72.0521	0.394956	77.7708	1.36491	78.3125	2.43024	70.8229	-0.909634
14.5716	78.8229	-0.0168618	80.4479	0.0380317	79.9167	0.548128	74.5729	0.404738	76.0833	1.11816	71.6458	0.108029	75.8333	-0.443754	78.3333	2.57786	72.2083	0.604636
14.592	78.6667	-0.0371316	79.7812	-0.489141	79.7396	0.509117	74.7188	0.683828	74.5938	-0.232565	72.4792	1.06081	76.0521	-0.0960261	76.6562	1.02774	74.3021	2.82739
14.6125	80.6354	2.06779	79.6354	-0.495332	79.1354	0.0431451	73.2917	-0.609885	75.2188	0.531457	71.4167	0.117894	76.6771	0.658092	75.6458	0.144474	71.0521	-0.293466
14.6329	77.75	-0.681255	79.0833	-0.907626	78.4479	-0.506038	75.3125	1.54443	74.4896	-0.0585258	73.3438	2.16469	75.5312	-0.358484	77.3958	2.0218	71.2917	0.0754132
14.6534	77.7708	-0.52386	79.2917	-0.563319	78.7917	-0.023848	75.0208	1.38636	75.7292	1.3204	70.5	-0.559224	75.1042	-0.656169	76.3333	1.08681	71.7604	0.673607
14.6738	78.2708	0.112897	79.7083	-0.0105308	79.3333	0.656381	74.6042	1.10341	76.2083	1.93908	71.0521	0.112827	76.9792	1.34837	74.625	-0.493831	72.5729	1.6157
14.6943	76.9688	-1.05224	80.5104	0.927822	78.2083	-0.329935	74.4792	1.11223	74.5104	0.380834	70.8438	0.0245912	77.2604	1.7593	77.1562	2.16529	71.2083	0.380853
14.7147	78.375	0.49116	82.2292	2.78299	79.2708	0.871372	73.2917	0.0586717	74.625	0.635251	69.9375	-0.761433	75.7188	0.34745	75.3333	0.470427	72.2396	1.54199
14.7352	77.9271	0.180583	78.5625	-0.747114	79.25	0.989469	71.8854	-1.21353	75.5312	1.6815	71.8125	1.23392	75.5208	0.279492	75.625	0.890327	70.1771	-0.390477
14.7556	77.9479	0.338949	79.3021	0.129182	78.8438	0.722271	72.9167	-0.0814566	73.1667	-0.542928	70.9688	0.510657	75.1458	0.0345907	76.9896	2.38332	72.3021	1.86471
14.7761	77.7292	0.257927	79.8542	0.818125	76.7396	-1.24272	73.3021	0.404893	74.1667	0.597392	70.2396	-0.0978956	76.4792	1.49816	74.7604	0.282754	71.6458	1.33878
14.7966	76.1146	-1.21873	78.5625	-0.336534	77.75	-0.0930082	72.7188	-0.0773934	73.3646	-0.064208	69.7604	-0.456319	75.5208	0.670209	75.6562	1.30736	72.2083	2.03176
14.817	76.9479	-0.252682	80.3542	1.59229	78.8438	1.14016	74.3125	1.61752	73.8542	0.56602	70.9375	0.841636	76.0938	1.37364	75.4271	1.20715	70.4792	0.433219
14.8375	75.2917	-1.77602	79.0521	0.427508	77.1354	-0.42863	72.2917	-0.302042	73.8333	0.685995	69.7292	-0.245696	74.5833	-0.00611231	74.4062	0.31546	69.5104	-0.404758
14.8579	78.3125	1.37792	78.7188	0.231625	77.3854	-0.0389661	72.6771	0.184762	74.0104	1.00405	70.8333	0.979601	74.0104	-0.448229	74.6771	0.715613	71.125	1.34075
14.8784	76.6042	-0.197107	77.6875	-0.662026	77.0417	-0.242929	73.6146	1.22376	71.7708	-1.0944	70.75	1.01753	73.9792	-0.34854	74.0521	0.220114	71.0208	1.36765
14.8988	76.6667	-0.00111096	78.8542	0.642387	78.0521	0.907396	73.3229	1.03371	71.8229	-0.901026	69.6458	0.0347484	73.3333	-0.863293	74.375	0.672712	68.6875	-0.834472
14.9193	76.5	-0.0340871	77.1771	-0.896803	76.4583	-0.546322	72.7812	0.593774	73.6875	1.08179	67.9271	-1.56248	73.7708	-0.294573	73.8229	0.250492	68.2292	-1.16144
14.9397	76.1042	-0.296036	77.375	-0.560845	76.8125	-0.0520011	71.4792	-0.606467	72.8333	0.346016	69.3438	-0.0369077	74.125	0.190954	72.5729	-0.869464	70.1042	0.795995
14.9602	75.5833	-0.68279	77.7083	-0.0893219	78.1979	1.47369	72.1458	0.162155	71.9896	-0.379178	70.6458	1.37421	73.6667	-0.135879	72.5833	-0.751202	70.2604	1.03483
14.9806	76.9688	0.8369	76.8542	-0.805152	76.6875	0.103674	73.8854	2.00381	72.8333	0.58329	68.7708	-0.391618	76.5	2.82909	73.125	-0.101509	70.7292	1.58631
15.0011	76.1146	0.1172	76.7083	-0.8125	76.4167	-0.0266374	73.7083	1.92891	71.1667	-0.964496	69.0938	0.0405957	73.1354	-0.403708	73.7708	0.652532	70.9167	1.85669
15.0215	74.9271	-0.935639	76.4896	-0.892618	77.2396	0.936923	70.1875	-1.48963	73.5729	1.5608	68.3021	-0.641645	73.6146	0.20738	74.0312	1.02134	70.7708	1.79389
15.042	76.3229	0.59505	77.6979	0.444752	76.2292	0.067273	73.5938	2.01903	72.1667	0.273752	68.3021	-0.53209	74.1562	0.881108	72.5521	-0.34926	69.6875	0.793727
15.0624	75.7917	0.19885	76.4062	-0.717731	77.0312	1.01025	70.9167	-0.555527	71.625	-0.148547	70.2292	1.50468	74.0208	0.877892	74.3021	1.50949	70.1146	1.30413
15.0829	77.3646	1.90701	77.4479	0.453268	75.1042	-0.775827	71.9688	0.599195	71.1458	-0.508184	69.0208	0.406158	72.6146	-0.396017	73.4062	0.722589	68.2604	-0.466563
15.1033	74.5	-0.822135	77.8333	0.968164	77.0208	1.28197	71.375	0.108196	73.3646	1.83026	70.7188	2.21402	74.6562	1.77813	72.9792	0.404619	70.1458	1.50247
15.1238	76.75	1.5635	77.2083	0.472791	75.6354	0.0378133	71.5208	0.356895	70.1146	-1.29989	69.6146	1.21992	73.5312	0.785753	73.1354	0.670163	68.4271	-0.132512
15.1442	75.6875	0.636823	76.5833	-0.0224345	74.6667	-0.789558	71.3125	0.25154	70.25	-1.04445	67.5833	-0.701126	73.7708	1.1581	72.1979	-0.157863	69.3229	0.847235
15.1647	74.2604	-0.654239	78.1875	1.71165	75.0104	-0.304307	71.4688	0.510883	72.4896	1.31531	69	0.82587	73.0625	0.582667	73.2188	0.972626	68.8438	0.452129
15.1851	75.6979	0.919475	76.2188	-0.127025	75.5625	0.3894	71.0521	0.197422	71.9271	0.873149	66.5625	-1.50117	72.5208	0.174042	73.25	1.11371	67.9479	-0.359495
15.2056	74.4167	-0.225366	77.5521	1.33653	75.4479	0.416563	71.9479	1.19658	71.1875	0.25407	68.4271	0.474001	74.8021	2.58847	72.3438	0.317481	69.8125	1.58944
15.226	74.5729	0.0674868	76.2188	0.133559	74.9062	0.0167647	72.6771	2.02918	72.1979	1.38515	67.5833	-0.259031	70.4375	-1.64279	73.3125	1.39643	70.6667	2.52812
15.2465	73.3125	-1.05613	75.4896	-0.465095	74.9583	0.210839	71.2292	0.684806	69.9583	-0.733603	68.6042	0.872649	72.0938	0.146926	74.25	2.44431	69.5	1.4461
15.2669	74.7396	0.507942	76.0625	0.238483	74.8854	0.280036	70.6354	0.194716	69.7188	-0.852195	66.9062	-0.714292	72.4792	0.665945	71.8958	0.200704	69.2917	1.32257
15.2874	74.9479	0.85346	76.2396	0.546375	75.2083	0.745189	70.2188	-0.118176	69.9271	-0.527057	67.9688	0.459313	72.2812	0.601771	71.0104	-0.57397	70.4479	2.56376
15.3079	74.75	0.792923	74.5	-1.06225	75.3229	1.00213	70.5208	0.287795	70.9271	0.58991	66.9167	-0.481537	70.6875	-0.858096	72.1146	0.641119	66.8125	-0.986558
15.3283	74.4479	0.628414	76.9479	1.51677	73.2917	-0.886639	71.8438	1.71471	70.6667	0.446622	67.6354	0.348576	70.8125	-0.632197	70.3438	-1.01861	68.7708	1.05702
15.3488	73.9479	0.266182	74.7396	-0.560312	73.7292	-0.306536	70.8854	0.860496	68.5312	-1.5715	67.7708	0.595485	71.9583	0.614676	71.1875	-0.0635749	68.2083	0.579908
15.3692	73.7083	0.16456	74.6146	-0.553913	73.0208	-0.872143	69.6042	-0.316525	69.7188	-0.266549	67.6354	0.57169	71.2083	-0.0341446	71.2812	0.141641	67.3958	-0.147055
15.3897	74.9479	1.5423	74.5417	-0.495282	73.7396	-0.0404649	68.9688	-0.847599	71.3958	1.52815	67.9896	1.03761	72.0208	0.879675	72.5938	1.56579	67.5417	0.0844642
15.4101	75.0312	1.76398	75.1562	0.250996	74.4792	0.812169	69.7083	-0.0112531	71.5208	1.77093	68.6458	1.80574	71.3854	0.345718	71.3438	0.427617	66.5625	-0.808869
15.4306	73.125	-0.00372225	75.4896	0.716172	72.7917	-0.762158	70.2292	0.606457	69.6875	0.0555368	66.9271	0.198996	71.7083	0.770235	71.8229	1.01879	68.5208	1.23544
15.451	73.4062	0.416266	75.6667	1.02525	73.3854	-0.0551122	69.5417	0.0159467	69.625	0.11114	67.2396	0.623634	72.1875	1.35114	71.5417	0.849733	68.1042	0.904907
15.4715	72.7188	-0.132301	75.75	1.24072	72.4583	-0.868777	69.2708	-0.157783	69.1146	-0.281011	65.7812	-0.722432	70.1354	-0.599062	70.8229	0.243354	67.5312	0.418266
15.4919	72.8542	0.142243	74	-0.376997	73.1771	-0.0380573	70.6771	1.34568	71.6979	2.42075	65.6458	-0.745453	71.3021	0.669625	70.5938	0.12674	68	0.97344
15.5124	71.7083	-0.86427	75.0833	0.83877	73.7083	0.605285	70.1458	0.911766	69.7604	0.60184	66.1771	-0.101677	72.4896	1.95929	71.6458	1.29156	67.5729	0.632928
15.5328	71.9583	-0.477758	75.5729	1.46093	74.1354	1.14458	68.2917	-0.844956	68.5938	-0.446074	66.25	0.0838938	71.8438	1.41575	71.2604	1.01905	66.6771	-0.176186
15.5533	70.8854	-1.41397	73.5625	-0.416753	74.2604	1.38192	70.3542	1.3151	68.6354	-0.285493	66.7708	0.717511	71.6354	1.30986	70.5625	0.434233	66.9271	0.16068
15.5737	73.9479	1.78543	74	0.153624	73.1354	0.369381	70.2292	1.28777	69.9688	1.16692	66.875	0.93459	71.5208	1.29786	71.1042	1.08918	67.9479	1.26853
15.5942	72.2604	0.235025	74.25	0.536648	72.1875	-0.465953	68.6979	-0.14569	69.0521	0.36949	65.8646	0.0372155	70.6771	0.556829	69.5833	-0.3182	67.1562	0.564024
15.6146	71.3854	-0.502687	74.1667	0.586487	72.4792	-0.0615814	68.5208	-0.224874	69.5625	0.999309	66.3958	0.681637	71.4271	1.40969	69.4479	-0.339978	68.1979	1.693
15.6351	71.2708	-0.479788	73.5625	0.11564	72.4167	-0.011254	68.5312	-0.116445	68.3021	-0.141544	66.1354	0.53452	69.8542	-0.0602252	70.6354	0.961341	65.8333	-0.584126
15.6555	73.6771	2.06414	72.5521	-0.761309	73.1458	0.830863	68.7188	0.169182	68.625	0.301099	66.1875	0.700033	72.4792	2.66792	70.2188	0.658675	68.6667	2.33681
15.676	71.8958	0.420759	72.4688	-0.711027	72.7292	0.527268	69.3438	0.892422	68.6979	0.493904	65.9375	0.563591	71.375	1.66703	69.7812	0.335356	67.9167	1.67457
15.6964	71.3646	0.0275734	74.6354	1.5894	72.8646	0.77588	68.6667	0.313693	67.6979	-0.386045	64.8021	-0.458138	71.875	2.27045	69.2083	-0.123198	65.9688	-0.185451
15.7169	72.1562	0.957499	73.6979	0.785813	73.0521	1.0767	68.2396	-0.0149232	67.9062	-0.0574984	65.4479	0.301512	72.25	2.74902	67.4688	-1.74824	67.3229	1.25676
15.7373	71.875	0.814702	72.5417	-0.236379	72.1042	0.24222	69.4062	1.25032	68.1979	0.354544	64.8958	-0.136625	72.4479	3.05063	69.5312	0.428987	66.625	0.647043
15.7578	71.4479	0.526266	73.4062	0.762411	73.6771	1.9287	66.4062	-1.65098	67.2396	-0.483252	65.8958	0.97745	71.4688	2.17531	68.2083	-0.779024	65.6667	-0.222947
15.7783	71.0833	0.300524	72.5729	0.0634309	70.8958	-0.738867	67.7812	-0.177172	66.8542	-0.747968	64.7292	-0.0750126	71.1458	1.95638	70.1667	1.2944	66.8542	1.05304
15.7987	69.6146	-1.02919	71.4792	-0.895818	72.25	0.729107	67.9271	0.0675836	67.3229	-0.158356	64.5312	-0.158596	71.125	2.03966	67.9896	-0.767419	64.7396	-0.972901
15.8192	70.75	0.245456	72.1875	-0.0698751	71.8229	0.415953	67.6979	-0.0625473	69.2812	1.921	63.7604	-0.814967	71.9479	2.96684	67.5312	-1.1103	67.4167	1.79297
15.8396	70.6458	0.280713	74.2604	2.1208	72.5729	1.28001	67.5833	-0.0779812	68.2292	0.990106	64.3229	-0.150132	70.4792	1.6025	70.1771	1.65116	66.1979	0.663153
15.8601	70.2292	0.00366419	71.0208	-1.00088	73.3542	2.17543	67.8646	0.302532	67.4479	0.330206	65.1667	0.796082	70.25	1.47787	68.7396	0.32947	65.0833	-0.362349
15.8805	68.8646	-1.22111	71.8229	-0.0807448	71.3438	0.27931	68.4896	1.02691	66.7708	-0.225366	63.1771	-1.09091	70.0104	1.34297	68.7292	0.435045	65.3438	-0.0127025
15.901	70.0208	0.0751493	71.7188	-0.0667115	70.8333	-0.116687	69.3646	2.0014	66.8333	-0.0411921	65.625	1.45973	69.7604	1.1978	69.2917	1.11372	66.0938	0.826675
15.9214	70.0208	0.21535	72.6354	0.968303	71.7917	0.956188	67.4167	0.153087	67.7188	0.966061	63.7604	-0.302001	70	1.54234	68.8229	0.761322	65.9479	0.770366
15.9419	71.5312	1.86616	71.8229	0.274298	70.0833	-0.637481	68.1667	1.0028	66.6146	-0.0161071	64.4167	0.45723	68.3854	0.0328637	68.8958	0.950774	63.3854	-1.70246
15.9623	70.8021	1.27758	72.3854	0.955441	70.9271	0.321055	66.6875	-0.376531	66.6771	0.168554	62.6667	-1.18966	70.3021	2.05477	68.2812	0.452906	65.5417	0.543608
15.9828	69.6771	0.293366	71.1667	-0.144518	69.1667	-1.32445	67.4896	0.525497	65.6146	-0.771623	63.6146	-0.138505	68.1875	0.0455748	68.6042	0.89272	64.0938	-0.814341
16.0032	70.4062	1.16351	72.125	0.932754	70.8229	0.44683	67.8333	0.969306	66.9792	0.715446	63.5312	-0.11847	69.7604	1.72402	67.8229	0.228548	64.7396	-0.078392
16.0237	70.7604	1.65885	71.4688	0.39559	69.8021	-0.45885	68.6771	1.91323	67.1458	1.00476	64.7708	1.22461	67.6771	-0.253654	66.7396	-0.737526	66.2188	1.49104
16.0441	69.8438	0.883546	73.5729	2.61899	69.9688	-0.176906	66.9688	0.305181	65.9896	-0.0286792	64.7083	1.26574	66.9896	-0.835349	67.5208	0.161164	64.6875	0.0501984
16.0646	69.7188	0.900106	72.3646	1.53004	70.7812	0.750993	69.6875	3.12433	66.0521	0.156793	63.6771	0.338242	67.2917	-0.442301	66.9271	-0.314965	64.6458	0.0990901
16.085	69.0208	0.343943	71.7396	1.02457	69.7604	-0.154319	67.5417	1.07901	65.7604	-0.0117385	62.4792	-0.75579	68.25	0.607138	66.9167	-0.20758	64.5938	0.137713
16.1055	69.1146	0.579641	71.1458	0.550495	70.8958	1.09674	66.2083	-0.153696	66.7292	1.08031	63.0208	-0.11011	69.1771	1.62547	66.9062	-0.100013	65.9271	1.5619
16.1259	69.8958	1.50303	69.3333	-1.14218	70.4688	0.785425	66.5729	0.311628	65.9271	0.401685	62.7292	-0.297633	68.9896	1.52935	66.9167	0.0285678	64.875	0.600818
16.1464	68	-0.250465	70.4167	0.061126	70.8646	1.29715	66.3021	0.141649	67.2604	1.85864	63.6042	0.681639	69.2292	1.86046	68.0833	1.31358	64.3854	0.202383
16.1668	67.2708	-0.837101	71.4271	1.19166	69.0625	-0.388925	66.2604	0.20095	66.4479	1.16992	64.6875	1.86937	69.6562	2.37921	67.7188	1.06752	64.375	0.283263
16.1873	67.4271	-0.578854	70.3854	0.270264	69.3333	-0.00195803	66.6458	0.687448	64.9479	-0.20613	62.3854	-0.32818	67.5729	0.387683	66.5312	-0.0012701	64.7604	0.760124
16.2077	70.2188	2.315	71.875	1.88026	69.1667	-0.0523684	67.375	1.51781	67.1354	2.10548	63.6979	1.08898	68.3958	1.30255	66.3646	-0.0490484	64.6042	0.695466
16.2282	66.5833	-1.21803	71.4375	1.56333	68.3438	-0.758906	65.7917	0.0357856	64.9792	0.0735	64.1146	1.61043	67.5625	0.561299	65.4688	-0.825812	63.6354	-0.181544
16.2487	67.8646	0.165801	70.1562	0.402787	69.6875	0.701345	67.1042	1.44971	63.0938	-1.68748	63.1458	0.746602	66.8125	-0.0964745	65.7396	-0.451516	64.0417	0.316593
16.2691	68.2708	0.674824	69.4479	-0.184687	69.2188	0.349218	67.0729	1.51999	64.5938	-0.0791355	62	-0.294184	68.2917	1.47506	66.3333	0.245878	64.7083	1.0753
16.2896	67.6979	0.204875	71.5729	2.06132	69.4167	0.663881	66.7917	1.34039	66.8854	2.32104	62.125	-0.0640083	66.7708	0.0467322	65.6979	-0.285713	64.25	0.709144
16.31	68.6979	1.30804	68.9375	-0.452944	69.6771	1.04117	67.1771	1.82757	64.625	0.169297	61.7188	-0.364953	66.5833	-0.0481208	66.7708	0.89121	64.2708	0.822308
16.3305	67.0938	-0.192775	69.2812	0.0121083	67.8333	-0.685592	65.8542	0.606535	65.7917	1.4448	62.3646	0.386314	67.1354	0.59675	65.0312	-0.744186	64.9062	1.5502
16.3509	67.375	0.192025	69.7396	0.591891	68.5729	0.171104	65.2812	0.135609	64.625	0.387129	61.9271	0.0543777	66.0938	-0.35199	65.8021	0.131016	63.2604	-0.00300499
16.3714	67.4688	0.389519	69.3333	0.307238	68.2292	-0.0554097	65.1146	0.0710463	65.3438	1.21504	62.6146	0.84757	69	2.64733	63.6354	-1.9311	62.0729	-1.09773
16.3918	67.6979	0.722624	69.1042	0.199817	68.5	0.332782	64.9479	0.00659771	64.7604	0.741027	63.5417	1.88048	67.0729	0.813452	65.3438	-0.118038	64.2917	1.21394
16.4123	66.9479	0.0767564	69.6354	0.852959	68.7708	0.721096	64.3125	-0.526487	64.0625	0.152594	61.625	0.0697593	66.6354	0.469299	64.5417	-0.81521	63.5104	0.525758
16.4327	68.5833	1.8165	68.9479	0.2875	67.7604	-0.171717	66.9896	2.25304	64.8125	1.01224	60.5833	-0.865827	67.3542	1.28154	64.3438	-0.908034	61.4688	-1.42269
16.4532	67.2708	0.60852	68.5833	0.0451045	68.6458	0.831425	65.0833	0.44935	63.8646	0.174133	61.875	0.532048	65.5417	-0.437335	66.75	1.60349	64.1667	1.36859
16.4736	68.9896	2.43199	68.5521	0.13619	68.4896	0.793024	63.6354	-0.895894	64.2812	0.70077	60.5208	-0.71578	65.8125	-0.0727332	64.6562	-0.384806	63.6562	0.951683
16.4941	67.4062	0.953561	68.3333	0.0399237	67.4167	-0.161922	65.1562	0.727726	63.3229	-0.14743	62.0625	0.932354	67.25	1.45868	64.7708	-0.164587	62.5833	-0.0275742
16.5145	67.0521	0.704497	67.1771	-0.993695	67.8542	0.393671	64.9688	0.643126	63.5833	0.223283	61.7708	0.747284	67.4792	1.78189	65.875	1.0454	61.9062	-0.610851
16.535	66.4271	0.184794	69.1667	1.11867	67.0417	-0.300613	64.8438	0.62114	63.0312	-0.218343	61.9583	1.04151	65.6042	0.00107877	64.6875	-0.0361057	62.3021	-0.121063
16.5554	65.8229	-0.313881	67.8958	-0.0292396	65.9688	-1.25519	64.0625	-0.0569832	62.8229	-0.316056	60.9792	0.169197	66.6458	1.13707	64.9583	0.340906	62.1979	-0.131127
16.5759	66.8542	0.823055	68.4896	0.687585	67.4167	0.308492	64.4479	0.431674	62.8333	-0.194857	60.9479	0.244931	66.2292	0.814876	63.8646	-0.646484	62.25	0.0152062
16.5963	65.2604	-0.664815	69.5729	1.89414	67.5729	0.580633	64.5104	0.597529	62.4479	-0.469328	60.3438	-0.252123	65.4479	0.128235	65.1146	0.710057	61.1771	-0.963313
16.6168	66.4792	0.660008	67.8021	0.246676	67.9792	1.1029	63.8438	0.0343305	63.8125	1.00636	61.5625	1.07387	66.2812	1.05632	64.2292	-0.0686381	62.8438	0.797899
16.6372	66.7083	0.995443	68.2396	0.807694	66.7708	0.0106974	64.0208	0.314996	64.6354	1.94055	61.4271	1.04582	66.8021	1.67204	62.8646	-1.32632	62.4896	0.538425
16.6577	66.5833	0.976905	67.6979	0.389692	65.4792	-1.16471	64.6146	1.01244	63.7604	1.17698	61.3438	1.06999	64.6042	-0.430846	64.8542	0.770349	62.2396	0.383266
16.6781	65.8333	0.333562	68.1875	1.00309	66.7917	0.264168	64.9271	1.42875	61.8333	-0.638509	59.9792	-0.186963	66.1354	1.19557	64.2604	0.283863	63.5625	1.80117
16.6986	67.1354	1.7425	67.4792	0.418716	67.2292	0.818171	63.9688	0.57434	63.4583	1.09825	61.1875	1.12913	63.9062	-0.938284	64.125	0.255893	63.6354	1.96922
16.719	65.3854	0.0995403	68.6875	1.75116	66.9583	0.663963	63.4896	0.19921	62.4792	0.230999	60.625	0.674517	65.6458	0.89675	62.1354	-1.62606	62.9792	1.40826
16.7395	66.1354	0.956779	67.5208	0.708747	67.1354	0.957794	63.9167	0.730443	60.4375	-1.69859	60.4271	0.584618	64.6562	0.00275649	64.4479	0.794244	61.7917	0.316188
16.76	65.3125	0.241295	68.3438	1.65607	67.3333	1.27258	63.75	0.66804	62.3958	0.37199	60.6354	0.901097	64.6354	0.0776534	63.6562	0.110567	61.0833	-0.296566
16.7804	65.3125	0.348923	67.8646	1.30145	66.8125	0.868739	62.6042	-0.373416	63.5833	1.6719	60.6979	1.07187	65.9688	1.50686	63.3229	-0.114597	63.4583	2.17416
16.8009	66.1458	1.29008	66.4896	0.0511509	65.4688	-0.357896	63.4271	0.553992	59.7708	-2.02804	61.2812	1.76361	64.9479	0.582034	62.7188	-0.610412	62.0417	0.853368
16.8213	65.6042	0.856426	66.3125	-0.00108567	67.7604	2.05101	62.3854	-0.38307	62.3854	0.699278	60.8646	1.45548	64.5625	0.292768	62.9896	-0.231047	61.1875	0.0952233
16.8418	65.6354	0.995886	66.4271	0.238492	65.375	-0.217049	62.7708	0.107065	62.5208	0.947587	61.1875	1.88706	64.1458	-0.0276073	63.4583	0.346416	62.0521	1.05598
16.8622	64.5	-0.0311272	66.3021	0.238634	66.1771	0.702517	60.9792	-1.57977	61.4792	0.0189751	60.4375	1.24585	63.1562	-0.92076	63.9896	0.98656	61.6458	0.746043
16.8827	64.8125	0.389971	65.1146	-0.823576	66.3646	1.00762	63.6562	1.20226	60.4062	-0.940724	60.6458	1.5631	64.6771	0.696645	62.7604	-0.133531	61.8646	1.06126
16.9031	67.0417	2.72793	65.3646	-0.457872	66.6354	1.39618	62.2812	-0.0676813	62.1562	0.922655	59.6979	0.724236	62.8125	-1.07123	62.8438	0.0590582	61.1042	0.397454
16.9236	66.3333	2.12858	66.875	1.1684	62.9167	-2.20472	62.5417	0.297908	61.8646	0.74453	59.4792	0.614665	63.7083	-0.0785422	63.7812	1.106	60.1562	-0.453702
16.944	63.25	-0.845571	66.4479	0.857312	64.8021	-0.201329	62.6771	0.538612	60.4375	-0.568849	59.1354	0.380223	63.75	0.0601161	63	0.434364	62.0938	1.58071
16.9645	63.7812	-0.204946	65.8333	0.358876	65.0729	0.187599	62.1875	0.154429	60.6667	-0.225816	59.3646	0.718827	63.8646	0.271831	61.4479	-1.00792	61.7188	1.30276
16.9849	63.2188	-0.657877	65.1667	-0.191497	64.9688	0.201649	62.7188	0.791192	62.125	1.34655	59.0417	0.505477	63.9688	0.47327	62.3854	0.03956	62.4479	2.12913
17.0054	65.3333	1.56647	67.3021	2.06036	65.8542	1.20541	62.8958	1.0739	61	0.335737	59.1146	0.68809	64.0208	0.622765	61.7917	-0.444029	61.1562	0.934815
17.0258	64.9375	1.28059	66.2292	1.10404	64.8333	0.303034	61.9896	0.273395	60.7083	0.158424	58.8438	0.527081	63.4375	0.136984	63.4375	1.31215	61.0833	0.959397
17.0463	63.6354	0.0886604	65.3125	0.304107	62.6562	-1.75547	60.4062	-1.20408	60.2292	-0.206227	57.6667	-0.540048	65.4583	2.25551	62.375	0.36017	60.8229	0.796627
17.0667	65.3229	1.88651	65.0312	0.139742	64.5729	0.279908	62.7396	1.23522	61.6042	1.28345	59.0729	0.976285	63.625	0.520009	62.375	0.470875	58.4375	-1.491
17.0872	64.9792	1.6533	65.5625	0.788025	64.3333	0.159154	62.8021	1.4038	60.4479	0.242042	58.0104	0.0239973	63.6146	0.607565	62.3021	0.508844	61.2708	1.44028
17.1076	64.5104	1.29528	65.3333	0.676039	64.5417	0.486439	61.6042	0.312079	60.9583	0.867461	57.5625	-0.313578	62.7604	-0.148489	62.2917	0.609493	59.1667	-0.565799
17.1281	63.1771	0.0728733	64.875	0.335035	65.6354	1.69926	61.4375	0.251722	61.375	1.39929	56.9583	-0.807274	62.3854	-0.425236	62.4896	0.918658	61.125	1.49077
17.1485	62.6875	-0.305588	65.0521	0.629594	63.5104	-0.30654	61.0938	0.0143953	59.6042	-0.256214	57.9792	0.315828	63.4792	0.766907	62.1354	0.675919	60.0833	0.547489
17.169	63.2188	0.336978	64.6146	0.309718	64.8958	1.1982	61.125	0.152182	60.2708	0.525943	58.2083	0.647393	63.1875	0.573774	62.2083	0.860446	59.2812	-0.156062
17.1894	63.0417	0.271405	63.0729	-1.11418	64.0625	0.484304	62.2917	1.4255	60.4271	0.797845	56.5521	-0.90633	62.3854	-0.129636	62.2917	1.05557	59.6146	0.275951
17.2099	62.3542	-0.304391	64.2396	0.170409	63.4062	-0.0523814	61.3542	0.594763	61.7812	2.26783	59.7083	2.35258	62.6146	0.198345	60.6042	-0.519959	60.9167	1.67686
17.2304	63.2708	0.724175	64.4896	0.538476	62.9896	-0.349362	61.2083	0.555808	61.0312	1.6338	58.2812	1.02828	62.2083	-0.108952	61.6146	0.602611	59.875	0.734171
17.2508	62.875	0.440434	63.9688	0.135858	63.1875	-0.0316359	61.375	0.829466	58.2708	-1.01048	57.8542	0.70411	63.1354	0.917226	61.9271	1.02744	58.5625	-0.479206
17.2713	62.8646	0.542304	64.25	0.53547	64.9792	1.87996	60.7188	0.280321	58.6042	-0.560841	57.1667	0.119654	63.1979	1.07896	62	1.21288	58.4792	-0.463269
17.2917	62.2812	0.071452	62.9896	-0.606436	62.2292	-0.749984	60.4062	0.0750394	59.1771	0.128539	57.0521	0.108244	61.7188	-0.300833	61.5938	0.919321	59.5729	0.729899
17.3122	61.75	-0.347123	64.5729	1.09555	63.4375	0.578526	60.6771	0.453205	59.8229	0.890998	56.6146	-0.225954	61.5938	-0.326318	61.5521	0.990532	59.8229	1.07946
17.3326	62.9479	0.963663	65.1146	1.75603	61.7396	-0.999092	60.3958	0.279401	59.1667	0.351536	56.75	0.0128935	61.5729	-0.247497	59.5312	-0.917244	60.3854	1.74168
17.3531	62.6562	0.78506	62.5521	-0.68752	63.4896	0.871329	59.8542	-0.154706	58.375	-0.32318	57.3333	0.699787	61.6146	-0.106036	61.1042	0.768912	58.1562	-0.387627
17.3735	60.4688	-1.28918	63.8958	0.775331	61.7604	-0.737293	60.2396	0.338384	60.1354	1.55435	56.7292	0.19931	61.875	0.254316	61.3125	1.09066	59.4167	0.972798
17.394	61.5208	-0.123647	61.6771	-1.32417	63.0938	0.716706	59.6562	-0.137162	56.4583	-2.00546	57.3125	0.886462	62.7812	1.26064	62.3958	2.2876	60.0208	1.67712
17.4144	61.6667	0.135832	63.7604	0.87856	63.4583	1.20208	61.9896	2.30407	58.7604	0.414061	56.6771	0.354993	63.125	1.70461	60.4271	0.432631	59.625	1.38159
17.4349	62.0312	0.614256	63.0417	0.279354	61.8854	-0.249927	59.7188	0.141252	58.8229	0.594161	55.4896	-0.72843	62.0833	0.763294	60.2396	0.359094	58.3438	0.200794
17.4553	61.9792	0.676207	62.4583	-0.184287	61.8542	-0.160144	58.8333	-0.636036	57.2188	-0.892244	56.2083	0.094526	62.4688	1.24921	60.7396	0.973238	58.4479	0.40556
17.4758	61.4896	0.300852	62.3125	-0.210281	62.1875	0.294346	60.3438	0.982622	58.3646	0.371514	55.8333	-0.176139	62.3542	1.23526	59.1354	-0.516604	59.2812	1.33964
17.4962	60.8854	-0.188892	63.5104	1.10762	61.4062	-0.365626	58.7292	-0.523606	58.7812	0.906267	56.6875	0.782492	61.4896	0.471451	60.1667	0.629152	59.625	1.78429
17.5167	63.1354	2.17572	63.6562	1.37359	62.0833	0.432859	58.3646	-0.779721	59.2604	1.50368	55.5208	-0.279581	61.7604	0.8432	59.7292	0.306339	58.3229	0.583245
17.5371	60.6875	-0.157381	62.1042	-0.0582096	62.0625	0.533549	58.9688	-0.0758683	58.9896	1.35126	56.9896	1.29389	61.3958	0.579673	60.0208	0.712874	58.25	0.611518
17.5576	60.0208	-0.709043	63.7083	1.66639	61.0729	-0.334389	60.6354	1.6906	57.75	0.23025	56.3958	0.804993	61.6979	0.982953	59.8542	0.661257	58.6875	1.15036
17.578	60.8021	0.187406	60.7396	-1.18178	60	-1.28554	59.1875	0.342594	57.8021	0.40107	55.5521	0.066224	59.8229	-0.790711	59.0625	-0.0151798	57.9896	0.553925
17.5985	60.2083	-0.29095	61.2188	-0.581892	61.5208	0.357187	59.2188	0.473871	56.625	-0.657116	55.3021	-0.078666	62.3021	1.78993	57.9896	-0.972685	57.375	0.0409744
17.6189	60.1771	-0.206613	59.8438	-1.83602	62.1562	1.11462	60.2292	1.58443	57.3854	0.222361	57.8333	2.55782	61.9896	1.57905	59.6042	0.75749	59.1458	1.91359
17.6394	59.5938	-0.674165	62.1771	0.618336	61.3125	0.393003	59.5312	0.986765	58.4479	1.40408	56.4062	1.23611	60.0938	-0.215028	59.1562	0.425347	58.7083	1.57802
17.6598	60.7812	0.629311	60.9062	-0.531328	60.6354	-0.161822	59.3646	0.920466	56.5521	-0.372364	55.8646	0.799939	60.3542	0.147286	58.9479	0.332968	57.1875	0.15926
17.6803	61.0417	1.0059	61.4271	0.110822	61.3125	0.637642	59.4688	1.12511	57.8333	1.02843	55.125	0.165982	59.7708	-0.33401	59.5521	1.05327	57.2604	0.3344
17.7007	59.7292	-0.190238	60.6146	-0.580214	60.7396	0.187228	58.9792	0.736126	56.6354	-0.0497737	54.3438	-0.509512	59.3542	-0.6485	58.2604	-0.122081	58.75	1.92635
17.7212	60.8646	1.06174	62.2083	1.13515	59.4688	-0.960979	58.4896	0.347251	57.1875	0.622182	56.125	1.37762	60.2396	0.339234	58.3438	0.0777502	56.4583	-0.262793
17.7417	61.4479	1.76182	60.8854	-0.0660089	60.8646	0.557602	58.0521	0.0105732	56.6875	0.242216	55.3333	0.69197	59.6875	-0.110392	57.9375	-0.211821	57.4375	0.819041
17.7621	60.375	0.805853	60.9688	0.139232	59.625	-0.559111	58.9271	0.986509	57.3958	1.07075	55.0417	0.506446	61.1771	1.48179	58.4271	0.394621	57.3021	0.786439
17.7826	60.1354	0.68341	61.1458	0.43837	59.5312	-0.529868	59.9062	2.06673	57.1562	0.951521	56.0833	1.65439	59.6354	0.0428607	59.1875	1.27208	56.5312	0.118567
17.803	59.1979	-0.136755	61.7812	1.19599	61.3646	1.42658	58.8229	1.08456	56.25	0.165793	54.2812	-0.0412969	59.8125	0.322822	58.9167	1.11847	56.6667	0.357094
17.8235	59.1875	-0.0296423	60.6979	0.235007	60.9792	1.1644	57.3646	-0.272501	55.125	-0.838524	54.2083	-0.0076831	59.0417	-0.344993	56.9583	-0.722464	56	-0.206315
17.8439	59.8229	0.723498	60.2917	-0.0487446	60.5521	0.860679	57.8438	0.308056	55.6875	-0.180673	53.1979	-0.91144	59.0417	-0.241835	57.4167	-0.146547	56.6146	0.511673
17.8644	58.2292	-0.752335	60.5833	0.365568	59.1458	-0.422088	59.5312	2.09706	56.2917	0.519006	54.0208	0.00643887	60.5104	1.33021	56.6771	-0.768366	56.4479	0.448559
17.8848	60.2604	1.39703	60.0833	-0.0116382	59.9792	0.534851	55.7917	-1.54091	56.2188	0.541764	53.1875	-0.731803	60.0417	0.964902	56.4375	-0.905191	57.7396	1.84393
17.9053	58.25	-0.495084	60.25	0.27797	59.5312	0.210662	57.125	-0.105841	55.8542	0.273018	54.2604	0.436334	59.5729	0.599731	58.3542	1.11442	55.9062	0.114441
17.9257	58.9375	0.310915	58.5	-1.34894	59.8542	0.657429	56.6354	-0.493579	56.9271	1.44193	53.1667	-0.562066	59.5208	0.651367	57.5417	0.405037	56.9792	1.29135
17.9462	57.9062	-0.60164	59.4583	-0.29471	59.4271	0.354318	57.7917	0.76463	55.5625	0.173513	54.3542	0.720913	57.75	-1.01561	57.4896	0.456255	57.1042	1.5205
17.9666	58.3438	-0.0452523	60.2188	0.561752	59.1875	0.23883	57.9688	1.04379	54.6458	-0.64683	54.3438	0.806104	58.0208	-0.641712	56.9271	-0.00276189	55.4271	-0.0522956
17.9871	58.8333	0.563413	59.7292	0.168361	59.2292	0.404714	56.9375	0.114722	56.2083	1.01216	53.8958	0.453925	60.6667	2.10732	55.7812	-1.04493	57.3646	1.98964
18.0075	58.8021	0.65144	58.8854	-0.579048	58.6667	-0.033446	56.6875	-0.0329786	55.5417	0.442139	53.8229	0.476874	58.2083	-0.247667	58.1458	1.4235	55.8021	0.53173
18.028	57.6979	-0.333256	60.8021	1.43411	57.75	-0.82565	56.6771	0.0590181	56.0208	1.01812	53.5208	0.270787	57.8542	-0.498351	55.5104	-1.10789	57.0104	1.8448
18.0484	57.9688	0.057242	59.9792	0.707826	58.7708	0.319768	56.3958	-0.119705	55.6354	0.729673	52.4167	-0.737256	58.7188	0.469855	57.1979	0.683813	57.7188	2.65801
18.0689	56.3125	-1.47915	59.125	-0.0495573	57.5521	-0.774274	56.9479	0.535019	54.2083	-0.600274	53.1979	0.140248	58.1771	0.0319509	57.5625	1.15278	57.0833	2.12762
18.0893	57.625	-0.0663995	59.6146	0.536957	57.7708	-0.452386	58.3125	2.00236	56.3646	1.65327	54.7396	1.7783	58.0521	0.010854	56.5312	0.226104	55.8958	1.0453
18.1098	58.3125	0.721544	58.6042	-0.37638	59.0104	0.890459	57.0208	0.813558	54.4896	-0.124266	52.0833	-0.78144	57.6771	-0.260103	56.5312	0.330854	55.6771	0.931876
18.1302	57	-0.490318	58.375	-0.50832	57.8438	-0.172824	56.0521	-0.0522103	54.1042	-0.41206	53.7292	0.961034	58.8854	1.05241	55.7812	-0.314215	55.5	0.860266
18.1507	57.3646	-0.0249025	58.1562	-0.629696	58.75	0.836932	57.1146	1.11339	55.4167	0.998225	52.875	0.203638	56.875	-0.853679	57.875	1.88465	56.1458	1.61172
18.1711	58.1354	0.846957	59.1875	0.499077	57.6146	-0.194855	57.0938	1.19576	55.0625	0.742005	53.5417	0.967204	58.3438	0.719534	55.4583	-0.426726	55.5729	1.14457
18.1916	56.4896	-0.697656	57.3958	-1.19492	57.8438	0.138062	57.7604	1.96575	54.4896	0.267198	53.2708	0.793399	57.4271	-0.0925285	56.9479	1.16833	55.2917	0.969235
18.2121	56.8542	-0.231658	58.3646	-0.128352	57.8021	0.200269	57.5208	1.8296	54.9583	0.83422	52.6042	0.22389	56.8125	-0.602368	55.1458	-0.528097	54.4896	0.273215
18.2325	56.1771	-0.807133	58.0521	-0.342887	58.3021	0.804265	55.5	-0.0876807	54.1458	0.120154	51.6875	-0.59549	56.8854	-0.424567	55.4479	-0.120177	53.3646	-0.745574
18.253	58.0833	1.20092	57.2396	-1.05727	56.6042	-0.789533	55.8646	0.380566	55.3125	1.38542	53.8333	1.64776	57.3229	0.117957	55.8229	0.36084	53.2917	-0.73233
18.2734	56.9271	0.146667	58.5521	0.350784	57.2292	-0.0602917	55.0938	-0.28649	53.8438	0.0154264	51.6979	-0.390112	56.5208	-0.578962	55.0521	-0.303795	54.2292	0.291479
18.2939	57.6354	0.957192	58.3125	0.206906	57.8333	0.648238	54.6146	-0.661766	53.5729	-0.156486	52.8542	0.863812	56.2292	-0.765324	56.5208	1.27133	54.5833	0.732103
18.3143	56.3438	-0.23209	58.4271	0.417342	58.1667	1.08606	54.9896	-0.182761	53.8125	0.182181	54.0104	2.11787	56.4896	-0.409957	56.3021	1.15914	55.3854	1.62079
18.3348	57.0208	0.547573	59.1979	1.28418	57.1771	0.201083	55.1979	0.12969	53.3021	-0.22899	51.3021	-0.492535	57.0833	0.278882	54.9375	-0.0986974	55.0208	1.34296
18.3552	56.9375	0.567013	57.6458	-0.171758	57.7708	0.899564	55.3542	0.390172	52.5417	-0.889999	50.8646	-0.831974	58.3229	1.6137	56.1146	1.18531	55.4375	1.84653
18.3757	55.9167	-0.350852	58.4271	0.705788	56.1875	-0.578916	54.4167	-0.442983	54.2708	0.938739	52.6771	1.07872	56.7292	0.115316	55.2604	0.438245	54.4479	0.943989
18.3961	56.0729	-0.0914404	57.6042	-0.0206845	54.7708	-1.89061	53.9583	-0.796857	56.1146	2.88222	51.1458	-0.354213	57.8646	1.34624	56.3542	1.63928	53.5312	0.114517
18.4166	56.8646	0.803582	58.1146	0.586324	57.1458	0.579375	55.1042	0.432204	54.9375	1.80503	51.3542	-0.0474308	57.5417	1.11898	54.4792	-0.128255	53.4583	0.128943
18.437	56.75	0.792549	56.8438	-0.58777	56.8125	0.341146	54.4375	-0.151122	54.4688	1.43634	51.8646	0.561564	57.5521	1.22518	54.7812	0.281475	54.1875	0.9456
18.4575	55.7917	-0.0620397	56.6146	-0.72005	57.3646	0.988456	56.0625	1.55733	54.0625	1.13031	51.6771	0.472771	55.9792	-0.251802	53.4062	-0.985697	54.3854	1.23115
18.4779	55.5417	-0.208101	57.8854	0.647819	55.7188	-0.562028	53.1146	-1.30702	54.3542	1.52236	51.2917	0.186191	56.1354	0.000519204	55.5	1.21606	54.5625	1.49602
18.4984	55.6562	0.0106149	57.5521	0.411668	57.3438	1.15844	53.8646	-0.473334	53.6562	0.924986	51.2188	0.21224	56.2396	0.200897	54.8229	0.647168	53.9375	0.958957
18.5188	56.375	0.833692	56.7604	-0.282669	56.0104	-0.0792949	55.75	1.49588	53.2188	0.588193	50.3854	-0.521999	55.9271	-0.0152518	54.875	0.807622	53.1979	0.307455
18.5393	54.1458	-1.29095	58.1667	1.22106	55.7292	-0.264828	54.5104	0.340204	51.7917	-0.738022	51.4792	0.670975	56.4062	0.560406	55.7083	1.74951	53.9375	1.13527
18.5597	56.0938	0.761678	57.6771	0.829102	56.6562	0.758095	55.1875	1.10131	52.0625	-0.366157	50.2917	-0.417172	55.6458	-0.103379	55.5521	1.70199	52.8333	0.119476
18.5802	57.3125	2.08534	57.0208	0.270625	55.7292	-0.0730271	53.9688	-0.033304	52.9167	0.589203	49.4167	-1.19269	55.8125	0.16006	53.4375	-0.30368	52.5521	-0.0732497
18.6006	55.5521	0.430024	57.5104	0.85813	55.8333	0.127224	53.0104	-0.907387	51.8021	-0.424025	50.9375	0.408869	56.3333	0.777805	52.9583	-0.673752	51.8021	-0.734578
18.6211	55.0521	0.0353217	57.5833	1.02912	56.8646	1.25468	55.7812	1.94781	53.2396	1.11499	50.3021	-0.145693	55.7396	0.281107	53.7917	0.268857	51.9167	-0.539625
18.6415	54.4583	-0.452937	57.3229	0.866915	56.2812	0.767676	53.2708	-0.478129	51.9062	-0.11666	51.2083	0.84154	55.9479	0.586632	53.4062	-0.00710261	53.3646	0.988809
18.662	54.9167	0.111083	55.8542	-0.503471	55.6875	0.270378	53.5729	-0.0914551	50.4792	-1.4419	49.9688	-0.31693	56.0833	0.819381	52.6771	-0.626631	51.9792	-0.315942
18.6824	55.1146	0.41488	57.3021	1.04296	56.4688	1.1482	53.4271	-0.152584	52.75	0.930938	51.3125	1.10806	54.5	-0.66648	52.5729	-0.620979	52.5312	0.316954
18.7029	55.1562	0.56262	56.0417	-0.118799	54.5417	-0.682185	52.5417	-0.953182	51.3125	-0.404394	50.1771	0.0540156	55.5417	0.4728	53.0521	-0.0318125	52	-0.133336
18.7234	54.0417	-0.445695	55.6771	-0.384575	56.6667	1.53963	54.0521	0.642167	50.7812	-0.833315	49.6667	-0.374901	55.5208	0.549719	53.1667	0.192952	54.1979	2.14569
18.7438	54.0417	-0.339232	56.5104	0.547713	55.2396	0.209492	54.3229	0.998045	51.9271	0.404527	50.1979	0.237978	54.8333	-0.0398881	53.3438	0.480397	52.9688	0.997778
18.7643	55.7604	1.48617	55.5417	-0.321934	54.75	-0.183028	54.3125	1.07279	51.6354	0.205032	50.2083	0.330153	55.4479	0.672728	54.1562	1.40344	52.9583	1.06877
18.7847	53.1875	-0.979891	56.4792	0.714816	54.3854	-0.450425	52.4896	-0.664856	51.5104	0.172365	50.7812	0.984957	54.7083	0.0313182	53.0417	0.399581	52.9375	1.12948
18.8052	54.5208	0.460487	55.4792	-0.185786	54.3333	-0.405199	52.8333	-0.235719	50.3542	-0.891389	50.3125	0.598224	55.5833	1.00463	52.7917	0.260486	51.6146	-0.111735
18.8256	53.1146	-0.838523	56.3229	0.75751	54.9375	0.296399	53	0.0164478	51.9896	0.836685	49.2917	-0.340464	56.1979	1.71767	52.0312	-0.388845	51.8021	0.157612
18.8461	53.3958	-0.45728	55.1146	-0.35113	55.2917	0.748119	52.5417	-0.356272	50.2812	-0.778828	49.4583	-0.0915221	56.1979	1.81626	53.1042	0.795339	51.3646	-0.197894
18.8665	54.7604	1.00749	54.2396	-1.12629	53.9896	-0.456288	52.8021	-0.0101275	50.4479	-0.519178	49.0833	-0.384118	55.125	0.842079	53.5	1.30262	51.8021	0.321748
18.887	53.125	-0.527545	55.8333	0.567451	54.5208	0.17276	52.2083	-0.518036	52.1354	1.26147	50	0.615082	55.2396	1.05554	51.8438	-0.242	52.125	0.726954
18.9074	53.6146	0.0626134	54.7083	-0.457413	53.875	-0.375152	52.8229	0.182502	51.5521	0.771441	50.7917	1.48941	54.7604	0.675384	51.1458	-0.828106	51.5521	0.236474
18.9279	53.0104	-0.440784	55.0417	-0.0237948	54.5104	0.358308	52.1354	-0.41893	50.9583	0.27116	50.2292	1.0097	55.375	1.38912	52.1146	0.232276	51.2812	0.0482258
18.9483	52.6562	-0.693987	54.6771	-0.287946	55.8229	1.76897	52.6146	0.146419	51.125	0.531459	49.4375	0.300956	54.75	0.863416	52.2604	0.469923	50.8125	-0.337792
18.9688	53.8229	0.573838	56.1979	1.33347	54.4271	0.471429	52.6042	0.222298	50.0625	-0.437247	48.2083	-0.845161	54.4583	0.671184	51.3854	-0.313082	52.2812	1.21384
18.9892	54.1667	1.01894	54.0104	-0.753305	53.6458	-0.21141	52.4688	0.173291	50.8333	0.427543	49.2188	0.248435	53.6458	-0.0417413	52.1458	0.53951	50.8958	-0.0885504
19.0097	52.1979	-0.848264	55.2083	0.545487	55.2188	1.46004	53.3021	1.09315	51.0938	0.782078	49.2812	0.394243	53.75	0.16214	52.7396	1.22562	50.625	-0.276208
19.0301	54.7708	1.82639	54.9688	0.406926	53.8021	0.14203	51.625	-0.497299	50.1042	-0.113224	48.125	-0.67857	54.9688	1.48075	52.7917	1.37024	51.5938	0.775865
19.0506	52.8646	0.0220779	55.8125	1.35185	52.4062	-1.15503	51.9583	-0.0772154	51.6771	1.55414	48.8333	0.113329	53.5	0.11199	52.1042	0.775456	50.8229	0.0885023
19.071	53.0104	0.27004	54.3854	0.0260818	54.1979	0.735542	52.6042	0.655482	50.8229	0.794575	47.5833	-1.05298	53.6042	0.316292	51.3646	0.128773	51.0729	0.422121
19.0915	52.1458	-0.492221	54.5312	0.273381	53.6667	0.303315	53.6458	1.78413	50.1354	0.201843	48.75	0.197516	54.2708	1.08323	52.6146	1.47185	50.7917	0.224637
19.1119	52.7708	0.235297	54.5833	0.427078	53.4479	0.183711	53.1562	1.38163	49.5312	-0.307393	48.6771	0.208553	54.2396	1.1524	51.9583	0.908866	49.2083	-1.27478
19.1324	53.1354	0.702591	54.5417	0.487173	54.0521	0.887146	52.3854	0.698006	49.8125	0.0689493	48.4792	0.0947189	53.75	0.763373	50.8958	-0.0601916	50.8229	0.423862
19.1528	52.3958	0.065913	54.25	0.297416	52.8542	-0.21138	51.3021	-0.298009	49.7396	0.0912876	47.8438	-0.456486	53.2083	0.322402	52.5104	1.64802	51.0312	0.716405
19.1733	52.0729	-0.153904	54.3542	0.503639	53.5833	0.617299	53.2292	1.71651	49.8542	0.301288	48.5729	0.357022	52.9792	0.194071	51.7604	0.991821	50.25	0.0195113
19.1938	52.0104	-0.113111	53.375	-0.373323	53.0417	0.175268	53.4479	2.0228	49.2812	-0.176049	48.1667	0.0352421	53.3438	0.659631	51.5104	0.835806	51.7708	1.62485
19.2142	52.5	0.479961	53.9792	0.333196	52.7083	-0.0583073	51.9062	0.568796	49.1042	-0.25739	49.1458	1.09901	52.3438	-0.239253	51.0104	0.429973	51.3021	1.24075
19.2347	51.5104	-0.405941	53.3854	-0.158054	53.2292	0.562407	51.4792	0.229486	50.6042	1.33851	48.4583	0.496237	52.6354	0.153671	51.8958	1.40974	51.5312	1.55472
19.2551	50.6146	-1.1979	53.2396	-0.201239	50.4167	-2.15009	52.1458	0.984039	48.4896	-0.680003	47.2292	-0.648072	52.4271	0.0467341	50.3646	-0.0269829	49.7812	-0.110335
19.2756	52.125	0.397415	53.5521	0.214056	53.7396	1.27295	51.3021	0.22829	50.4792	1.40581	47.9479	0.155664	51.9375	-0.341312	49.3021	-0.994773	50.4792	0.672677
19.296	52.8438	1.20126	52.5625	-0.672584	53.6979	1.33153	52.1042	1.11849	50.3333	1.35637	48.6771	0.969947	50.4792	-1.69797	50.2396	0.0226253	50.5729	0.85167
19.3165	50.2812	-1.27596	53.1771	0.04509	52.7396	0.47357	52.8333	1.93588	50.6354	1.755	47.3438	-0.278141	52.5833	0.508015	50.5729	0.436038	50.2708	0.634977
19.3369	51.5104	0.0386855	52.6042	-0.424588	51.7083	-0.457188	51.9062	1.09714	48.9583	0.174636	48.5729	1.0364	54.1667	2.19331	50.7708	0.714215	50.8333	1.28301
19.3574	51.8854	0.499358	53.8854	0.960048	51.4792	-0.585739	50.4583	-0.262321	48.4062	-0.280569	47.75	0.298986	52.6458	0.77457	49.6354	-0.340761	50.8438	1.37912
19.3778	52.0104	0.710226	53.0729	0.251082	51.3958	-0.568335	50.9583	0.326247	50.2708	1.68105	47.7083	0.342952	52.0417	0.272641	51	1.10444	49.5417	0.162867
19.3983	52.2604	1.04629	52.5312	-0.186903	52.7292	0.865859	51.7083	1.16493	49.2708	0.778258	48.3125	1.03288	50.3438	-1.3229	51.8542	2.03941	50.8854	1.5926
19.4187	51.7812	0.653376	52.8333	0.21901	51.8958	0.133508	51.3229	0.868309	48.8854	0.490206	46.8958	-0.297896	51.3021	-0.287742	49.1354	-0.598351	49.3229	0.116227
19.4392	51.2188	0.177325	52.4479	-0.0624297	53.1875	1.52628	50.4792	0.113469	49.1562	0.858567	47.7708	0.663124	52.9479	1.43505	50.9688	1.31615	47.5417	-1.57875
19.4596	49.4583	-1.49645	53.3854	0.979195	53.2604	1.70042	49.8333	-0.443341	48.1042	-0.0958271	47.6667	0.645106	52.375	0.939239	50.9479	1.37666	49.4375	0.403511
19.4801	51.2812	0.413307	52.8021	0.500134	50.0625	-1.39614	50.9896	0.802046	50.0417	1.93952	46.5938	-0.341532	50.4375	-0.921018	50.5625	1.07277	48.6979	-0.249501
19.5005	52.2188	1.43784	52.3229	0.125388	51.9271	0.569913	50.8229	0.72463	48.4167	0.412539	47.0208	0.171958	52.5417	1.26053	49.3958	-0.012187	48.7396	-0.121115
19.521	50.9167	0.222982	52.9062	0.813289	50.7396	-0.515992	49.6458	-0.363089	48.5729	0.666966	47.2708	0.508495	51.6562	0.452638	50.0729	0.746786	50.3021	1.52825
19.5414	51.2917	0.685402	52.4271	0.438838	51.4375	0.283642	50.9271	1.00764	48.2917	0.484055	46.9583	0.28266	53.0729	1.94697	48.9375	-0.30656	49.2812	0.594434
19.5619	50.7188	0.2001	51.7917	-0.0917153	51.5729	0.520898	49.0104	-0.819436	48.8438	1.13464	46.5625	-0.0263784	52.25	1.20185	50.5208	1.35902	48.5833	-0.0163206
19.5823	50.5938	0.162909	53.4167	1.6383	51.7708	0.820777	49.7188	-0.0213971	47.8438	0.233303	47.4167	0.914712	51.3021	0.331881	49.3125	0.233124	49.5938	1.08141
19.6028	51.0417	0.698828	51.2083	-0.464879	52.5	1.65203	50.3958	0.745505	48.1562	0.644628	47.0729	0.658015	50.0938	-0.798369	49.0417	0.0449037	49.8542	1.42928
19.6232	49.1875	-1.06714	52.9271	1.35918	50.2292	-0.516598	50.2396	0.679188	47.0625	-0.350133	44.7396	-1.58814	51.5208	0.706938	48.0729	-0.841052	48.6042	0.266886
19.6437	50.7292	0.562916	52.3438	0.881298	51.5938	0.950315	49.2917	-0.178683	48.4896	1.1761	47.1771	0.936675	51.7083	0.972802	49.625	0.794007	48.5312	0.281722
19.6641	50.8438	0.766085	52.1458	0.788984	50.5833	0.0423507	48.6562	-0.723939	48.5833	1.36916	46.75	0.597032	51.1354	0.47839	49.3229	0.575081	48.375	0.213373
19.6846	49.9479	-0.0409691	50.2292	-1.02193	50.3125	-0.125908	49.4792	0.17731	48.6146	1.49989	46.2083	0.142935	51.5938	1.01537	49.4583	0.793835	50.2188	2.14517
19.7051	49.6458	-0.254079	52.0938	0.948547	49.9896	-0.346128	49.3542	0.130757	47.5521	0.537026	45.2292	-0.748533	50.3021	-0.197515	48.1458	-0.435146	48.9792	0.993784
19.7255	49.5521	-0.258661	51.0833	0.0441755	49.6979	-0.534975	49.25	0.105151	46.7917	-0.123591	46.6458	0.755961	51.1979	0.777243	49.4375	0.94022	47.8854	-0.0116223
19.746	49.4583	-0.263049	51.1562	0.223285	49.8125	-0.31745	49.7083	0.642158	46.3542	-0.461129	46.0625	0.260585	50.1667	-0.174942	46.875	-1.5384	49.6771	1.86854
19.7664	49.3854	-0.24641	50.4583	-0.368291	50.6458	0.618948	48.5	-0.487387	47.3438	0.628578	45.8021	0.0882542	51.1771	0.914679	48.5	0.170663	48.4479	0.728008
19.7869	50.875	1.33292	51.3854	0.66528	50.1146	0.190885	49.4896	0.581097	46.3333	-0.281552	46.2917	0.666053	51.6979	1.51486	49.5417	1.29657	47.9271	0.295961
19.8073	50.9271	1.47495	50.6771	0.0635825	49.9271	0.106694	49.8229	0.993446	46.8646	0.350147	44.3125	-1.22477	50.5417	0.438093	48.2083	0.0476625	47.3542	-0.188021
19.8278	50.6146	1.25259	51.6771	1.17037	49.4792	-0.23779	48.9062	0.155908	45.2917	-1.12216	45.0312	-0.417546	50.375	0.351051	49.3229	1.24685	46.6875	-0.765606
19.8482	50.3542	1.08251	50.9688	0.568964	50.1354	0.522014	49.1875	0.5164	47.1146	0.801532	44.6979	-0.662277	50.7188	0.774567	48.7396	0.748303	47.5625	0.170118
19.8687	50.0417	0.860533	50.8333	0.540626	50.3021	0.792357	47.6146	-0.977161	46.7812	0.569134	46.0833	0.811871	51.9792	2.11489	48.1146	0.20827	48.4375	1.10599
19.8891	50.4792	1.38875	50.5729	0.387436	50.3229	0.91699	49.2396	0.727309	47.5729	1.4619	44.8646	-0.318018	51.1562	1.37202	49.2812	1.46008	47.5729	0.302426
19.9096	48.9062	-0.0932476	49.2604	-0.817689	49.2812	-0.0207554	48.375	-0.0576914	46.3021	0.292326	45.6042	0.510556	51.1771	1.47304	48.2604	0.52458	46.0625	-1.14682
19.93	48.8854	-0.0229717	49.5938	-0.412546	49.0938	-0.104211	48.9479	0.594922	47.3646	1.45625	45.4375	0.433008	50.8646	1.24086	48	0.349674	48.375	1.22699
19.9505	49.6354	0.818332	51.2812	1.34691	50.1458	1.05204	48.2812	0.00806604	46.3542	0.547418	45.5729	0.657673	50.6667	1.12341	48.3229	0.758282	47.3958	0.309286
19.9709	49.0417	0.316079	50.5729	0.710684	49.9375	0.947994	48.4792	0.285907	45.4688	-0.236252	44.3646	-0.461283	49.7396	0.276936	48.1771	0.69832	47.8854	0.860479
19.9914	50.1562	1.52235	50.8333	1.04335	47.8646	-1.02051	48.375	0.261778	47.0729	1.46982	45.6771	0.940724	50.3438	0.961849	47.7917	0.398957	47.4062	0.44307
20.0118	50.0833	1.54132	49.9375	0.219921	48.0729	-0.707644	48.7188	0.68568	46.1667	0.665647	45.5104	0.863693	50.9062	1.60524	47.1979	-0.108559	47.6562	0.754975
20.0323	49.2917	0.841737	51.75	2.10497	49.6146	0.918868	48.5625	0.609695	46.6667	1.26788	43.8125	-0.744459	51.5938	2.37376	47.4688	0.248689	47.1458	0.306611
20.0527	48.9688	0.611095	50.0521	0.479749	48.875	0.264252	48.0729	0.20049	45.4479	0.151528	43.7917	-0.675399	50.0521	0.913263	47.6042	0.470702	47.7188	0.941728
20.0732	49.3646	1.0994	50.2708	0.771343	48.9167	0.391009	48.3021	0.510149	45.4896	0.295754	44.4167	0.0382483	50.6667	1.60915	48	0.953313	47.6146	0.89991
20.0936	49	0.827476	50.5521	1.12558	48.5417	0.101221	47.9479	0.236589	44.5417	-0.549442	44.1771	-0.112559	49.9792	1.0031	46.9167	-0.0430623	46.2708	-0.381345
20.1141	47.6146	-0.465084	50.3958	1.04247	49.7292	1.37406	47.3229	-0.307692	46.3229	1.33469	45.6042	1.40343	49.2396	0.345105	48.2708	1.39824	47.2604	0.670882
20.1345	47.75	-0.236617	50.6771	1.39701	49.1667	0.897013	46.9688	-0.581025	42.7604	-2.12476	44.1146	0.00288025	49.2188	0.405999	48.125	1.33973	46.5625	0.0357565
20.155	48.8646	0.971212	49.1146	-0.0920543	48.3854	0.201343	46.7708	-0.697994	44.1042	-0.677804	44.8125	0.78996	49.8125	1.08162	46.9688	0.270982	47.6562	1.19245
20.1755	48.0833	0.283401	49.8958	0.762778	48.0417	-0.0567052	46.8021	-0.588718	46.2708	1.55162	44.4271	0.493836	50.3021	1.65321	46.1771	-0.433002	46.8125	0.411782
20.1959	48.2188	0.512451	49.0729	0.0135916	49.5625	1.54995	46.6875	-0.625161	45.7396	1.0833	44.75	0.906174	50.9062	2.33952	46.6354	0.113194	47.8958	1.55835
20.2164	47.9688	0.356278	47.6042	-1.38128	48.4688	0.54215	48.0208	0.786427	45.5104	0.917216	43.8646	0.110309	49.6771	1.19264	47.0417	0.607489	46.0938	-0.180352
20.2368	47.0521	-0.466367	50.0208	1.10941	48.8542	1.01364	47.9583	0.802295	46.5312	2.0013	44.1667	0.502072	50.0104	1.60841	47.8229	1.47696	47.2292	1.01859
20.2573	48.1667	0.742432	49.5833	0.746085	49.2292	1.47483	47.9896	0.912026	44.875	0.408457	42.9062	-0.668536	49.6354	1.31597	46.9062	0.648704	46.6667	0.519771
20.2777	47.4896	0.159759	49.1875	0.424573	48.8021	1.13406	48.1771	1.17812	44.5938	0.19078	42.75	-0.752266	48.875	0.638266	46.9062	0.737292	47.6354	1.55235
20.2982	46.5938	-0.64147	48.5104	-0.178042	49	1.41841	46.7708	-0.14942	45.9688	1.62951	44.2083	0.778717	47.7083	-0.445552	45.6354	-0.444773	46.4792	0.460068
20.3186	46.3542	-0.786255	47.8646	-0.749259	47.7083	0.213306	46.8958	0.0544021	44.4062	0.130911	44.1562	0.799412	49.3438	1.27285	45.7396	-0.251657	47.9792	2.02419
20.3391	47.8854	0.839987	49.9583	1.41926	47.9167	0.508321	46.1458	-0.616662	45.2812	1.06997	43	-0.28393	48.0312	0.0434829	46	0.0978905	47.4271	1.53637
20.3595	46.5417	-0.408576	49.1458	0.681667	48.6667	1.34513	47.8542	1.17072	44.7604	0.613359	43.5312	0.320356	48	0.0955022	45.8021	-0.0107145	45.5104	-0.315879
20.38	48.125	1.27014	47.8229	-0.56619	46.5	-0.734615	46.375	-0.229282	45.1458	1.06316	43.1562	0.018522	48.9271	1.10599	46.0208	0.297528	46.7604	0.998684
20.4004	47.6042	0.844879	48.0625	-0.251399	48.8125	1.66493	48.375	1.84999	44.0938	0.075623	43.6146	0.55015	48.4688	0.731211	46.0312	0.397619	45.5	-0.197022
20.4209	47.1458	0.482315	48.1979	-0.0406278	47.3229	0.262523	47.9896	1.54397	45.2188	1.26533	44.3229	1.33191	49.7188	2.0649	45.6146	0.0708066	46.5521	0.91992
20.4413	47.2188	0.651195	47.7083	-0.454708	46.2708	-0.702266	47	0.633889	43.8229	-0.0656306	43.2917	0.374211	49.75	2.17998	44.7708	-0.682908	45.375	-0.192157
20.4618	46.3854	-0.0859809	48.0938	0.00635858	47.125	0.239317	46.3229	0.036424	42.8021	-1.02143	42.3854	-0.458357	48.3542	0.868117	44.6875	-0.694386	46.2292	0.727163
20.4822	47.2292	0.854121	48.6667	0.655073	46.8438	0.045606	47.625	1.41824	44.3854	0.627098	43.2292	0.459205	47.6042	0.202227	46.1771	0.867233	46.0729	0.636215
20.5027	46.6042	0.325666	49.1771	1.24144	47.7188	1.00827	46.1354	0.00850075	43.6354	-0.0575438	41.9792	-0.716855	45.9271	-1.39061	46.2812	1.04362	45.2188	-0.152503
20.5231	47.7917	1.60991	48.4792	0.619613	46.3125	-0.310198	45.6562	-0.390707	44.2188	0.59131	42.5104	-0.111535	47.0417	-0.211746	45.7604	0.595181	46.75	1.44434
20.5436	46.625	0.540173	48.2396	0.45627	45.8438	-0.691042	46.0625	0.0956154	43.1667	-0.395091	43.8646	1.31683	49.6354	2.44642	45.1354	0.0427598	45.9062	0.666338
20.564	47.0312	1.04355	47.875	0.168076	46.6042	0.138382	47	1.1133	43.2292	-0.266746	41.6667	-0.806758	46.5417	-0.582773	44.8542	-0.16573	45.9062	0.73223
20.5845	45.0417	-0.848709	48.4896	0.859196	47.6354	1.23876	45.3333	-0.473065	43.9271	0.497178	41.7396	-0.659384	47.9167	0.856923	44.6771	-0.269873	46.3958	1.28785
20.6049	46.2708	0.477974	48.3125	0.758797	46.8646	0.537181	47.0729	1.34693	43	-0.363736	42.7188	0.382903	47.3021	0.307177	45.3125	0.438666	45.6875	0.645707
20.6254	45.0104	-0.684732	48.6875	1.21063	46.8333	0.575306	45.0312	-0.614208	45.2083	1.91093	42.1458	-0.126765	47.8438	0.913821	43.6979	-1.10261	45.2812	0.305792
20.6458	44.3958	-1.22795	48.5312	1.13136	45.875	-0.31353	45.8438	0.278933	43.6458	0.414923	42.5521	0.342864	47.3333	0.468521	45.1667	0.43962	46.1146	1.20561
20.6663	46.3333	0.781104	48.1562	0.833486	46.4375	0.31859	45.8854	0.401354	43.5104	0.346163	43.0938	0.948038	47.9583	1.15878	45.0104	0.357035	46.5	1.65766
20.6868	45.0417	-0.438812	47.0625	-0.182989	46.375	0.325833	46.2396	0.836389	43.5521	0.454648	42.6354	0.553341	48.7292	1.99501	45.5833	1.0038	44.9479	0.17235
20.7072	46.4062	0.997717	47.125	-0.0430658	46.2083	0.229031	45.1042	-0.218046	43	-0.0304541	42.375	0.356691	48.8021	2.13346	44.1875	-0.318009	45.0729	0.364276
20.7277	46.7292	1.39277	47.8958	0.805338	47.25	1.34068	45.25	0.00888224	42.5938	-0.369561	42.3854	0.431002	48.4688	1.86581	44.5312	0.0999495	46.2604	1.61885
20.7481	45.3438	0.0796901	46.2188	-0.794027	46.9062	1.06704	46.3333	1.17342	42.1771	-0.718922	41.2396	-0.650807	46.7604	0.223292	44.0833	-0.273578	43.9167	-0.65768
20.7686	45.2083	0.0168012	46.3542	-0.580744	47.6667	1.89769	45.7917	0.713081	43.3229	0.494379	43.4479	1.62168	47.0208	0.549667	43.9167	-0.365674	43.9062	-0.600728
20.789	45.0729	-0.0458936	47.0938	0.236853	46.7396	1.04096	45.0729	0.0757669	43.5208	0.759926	41.1458	-0.616121	48.75	2.34493	46.1979	1.99033	44.7708	0.331372
20.8095	46.4896	1.44369	46.4896	-0.289153	47.4167	1.78852	45.6458	0.730234	42.125	-0.568114	41.6458	-0.0517097	49.4062	3.06742	45.0521	0.919426	44.7188	0.346953
20.8299	45.2188	0.245966	46.25	-0.450427	46.1042	0.546624	45.3333	0.499397	41.7708	-0.854326	41.4167	-0.216336	47.7083	1.43588	45.875	1.81746	44.4479	0.143931
20.8504	45.3854	0.485937	46.9062	0.28428	45.8229	0.336096	44.2083	-0.543826	43.3854	0.828374	42.1458	0.577501	48.4896	2.28365	43.8958	-0.0864167	44.2396	0.00355713
20.8708	45.8333	1.00735	46.7604	0.217051	46.3646	0.948607	44.8229	0.152649	42.6979	0.209154	40.5625	-0.941034	45.8958	-0.243441	44.0104	0.103642	44.0729	-0.0950025
20.8913	45.4792	0.726878	46.8958	0.43122	45.8542	0.509158	45.75	1.16174	42.5104	0.0900958	41.1562	-0.282355	47.3542	1.28169	44.6146	0.783465	43.4271	-0.672581
20.9117	44.4583	-0.220068	45.0312	-1.35446	46.0938	0.81983	43.7604	-0.745729	42.4688	0.117033	42.6771	1.30354	47.4479	1.44238	44.5729	0.817636	43.8542	-0.181516
20.9322	45.4896	0.885263	46.5	0.193334	46.3229	1.12021	45.3125	0.888587	42.5	0.21705	42.8125	1.50414	45.6979	-0.24054	43.5729	-0.106346	44.5938	0.622197
20.9526	46.375	1.84495	46.3646	0.137113	45.6667	0.535293	45.3333	0.991766	42.0521	-0.161938	42.1146	0.871537	45.9583	0.0870958	43.9688	0.365687	44.2083	0.301058
20.9731	44.5833	0.127757	45.2188	-0.929377	45.8021	0.742167	45.7083	1.44922	42.8438	0.69882	42.0104	0.832815	46.2604	0.456539	44.3958	0.869151	45.3958	1.55298
20.9935	45.7188	1.33784	47.75	1.68136	45.1875	0.199163	44.1875	0.0109642	43.2188	1.14307	41.2604	0.148389	46.6875	0.951122	43.25	-0.200121	44.8438	1.06547
21.014	45.3646	1.05853	46.3229	0.333919	44.75	-0.166636	44.3542	0.260317	42.9271	0.920822	42.5104	1.46409	45.9688	0.300012	44.1354	0.762038	44.5938	0.880192
21.0344	44.7083	0.47733	46.8854	0.976205	46.2708	1.42602	44.4479	0.436867	42.5521	0.6154	41.25	0.269507	45.1042	-0.496792	44.1146	0.818129	44	0.35131
21.0549	44.5625	0.406743	45.1562	-0.673028	44.9271	0.154218	44.6771	0.748948	42.0312	0.164307	42.3438	1.42922	46.2396	0.706545	43.9375	0.71815	43.4271	-0.156591
21.0753	45.0729	0.992599	46.1771	0.427887	45.2188	0.517954	44.5729	0.727809	42.0625	0.26546	41.6875	0.839058	45.4792	0.0141887	45.4062	2.26419	43.9167	0.398155
21.0958	45.3646	1.3599	46.2604	0.591449	45.0729	0.444312	44.6354	0.87345	41.5312	-0.195725	41.3854	0.603195	45.1562	-0.240528	43.8333	0.768736	45.25	1.7968
21.1162	44.5312	0.602395	47.4062	1.81766	45.6354	1.07913	44.3646	0.685871	42.4062	0.749502	42.6146	1.89871	44.75	-0.578437	43.5521	0.565133	44.1146	0.726842
21.1367	43.0521	-0.800749	45.9896	0.481518	44.6771	0.193229	44.7917	1.19632	43.5521	1.96572	42.4896	1.84019	44.875	-0.384956	43.9688	1.05963	43.1979	-0.124219
21.1572	43.5625	-0.214115	45.8229	0.395524	45.125	0.713705	45.8333	2.32147	41.3854	-0.13039	41.9271	1.34429	44.5104	-0.680919	42.6771	-0.154028	44.7708	1.51445
21.1776	43.9062	0.206045	45.4167	0.0700937	44.75	0.411386	43.8646	0.436317	41.3958	-0.0492591	41.8958	1.37978	45.1354	-0.0131253	43.5	0.747079	44.25	1.05952
21.1981	43.9583	0.334734	44.1667	-1.09894	45.3229	1.05711	43.8021	0.457527	41.8438	0.469534	40.8542	0.404979	45.7396	0.633975	43.6146	0.940035	43.9583	0.833903
21.2185	43.3646	-0.182217	45.125	-0.0670989	44.1667	-0.026217	44.4688	1.20802	41.9688	0.665573	40.9583	0.57614	45.1458	0.0832985	42.9375	0.341504	43.7812	0.723016
21.239	42.8021	-0.667724	44.8229	-0.295528	45.9688	1.84892	43.5938	0.416953	41.1979	-0.0340593	41.4271	1.11201	45.7188	0.699429	43.1042	0.586905	43.3333	0.341444
21.2594	43.0833	-0.317431	46.0104	0.965773	45.3125	1.26584	42.6562	-0.436497	42.0938	0.933137	40.4896	0.241766	45.1562	0.180283	42.8854	0.44707	42.7292	-0.19623
21.2799	43.7812	0.449722	44.3438	-0.626944	45.4896	1.51621	43.6042	0.595584	41.3646	0.275497	40.7812	0.600814	44.3646	-0.56789	43.4479	1.08867	43.9479	1.08916
21.3003	43.1875	-0.0745977	44.3125	-0.584097	44.5625	0.662546	43.3021	0.377778	41.25	0.232601	40.6562	0.543325	42.6771	-2.21176	43.6771	1.39711	43.2083	0.416364
21.3208	43.7917	0.599194	45.8125	0.990148	44.1875	0.361085	42.1771	-0.662831	40.3958	-0.549715	41.0104	0.965132	45.4375	0.592436	42.4271	0.226567	44.3229	1.59788
21.3412	43.3229	0.200263	43.9375	-0.81046	44.5	0.747246	42.3125	-0.477275	41.4583	0.584798	40.2604	0.282901	44.7812	-0.0198998	42.6146	0.493706	42.9792	0.321215
21.3617	42.9583	-0.0943076	45.4375	0.76408	43.3958	-0.283137	42.3125	-0.427022	42.0208	1.21947	40.1354	0.225799	45.0312	0.274155	42.8229	0.78186	42.8229	0.232196
21.3821	43.2292	0.246733	45.4167	0.817935	43.5312	-0.0738148	43.25	0.560844	41.2917	0.562643	39.1458	-0.695757	45.4792	0.766266	42.5208	0.559777	42.6458	0.122491
21.4026	42.5625	-0.349532	45.1667	0.64277	44.4375	0.906464	43.3646	0.725907	40.9479	0.291393	40.5208	0.747399	44.7708	0.102268	42.375	0.494126	43.6771	1.22127
21.423	44.8438	2.00231	44.7292	0.280253	45.0104	1.55353	43.8021	1.214	40.6875	0.103638	40.3958	0.690685	44.6979	0.0738265	41.1458	-0.654677	41.5729	-0.815227
21.4435	43.4062	0.635603	46	1.62622	44.5521	1.16947	42.6042	0.0667913	41.1979	0.686879	39.6562	0.0195166	44.5938	0.0142752	41.0417	-0.704732	42.625	0.304678
21.4639	43.6042	0.904503	44.6667	0.368163	44.2604	0.9522	43.0417	0.555112	40.8125	0.374449	39.9583	0.390144	45.1667	0.631947	43.8438	2.15164	44.3021	2.04973
21.4844	41.875	-0.753485	45.2917	1.06859	43.2188	-0.014948	42.4896	0.0539635	40.6042	0.239265	39.1771	-0.322433	45.4167	0.926843	40.8438	-0.793882	41.2396	-0.944654
21.5048	42.1042	-0.452946	45.3646	1.21708	44.6667	1.50761	41.875	-0.509572	39.4479	-0.843674	40.1667	0.735952	44.4583	0.0135453	41.3229	-0.260061	42.3542	0.238194
21.5253	43.7917	1.30612	43.4271	-0.644698	44.3958	1.31154	42.6875	0.35409	40.1562	-0.0618675	40.375	1.01322	44.2708	-0.128779	41.0521	-0.476059	41.6875	-0.360061
21.5457	41.5	-0.913786	44.4896	0.493671	42.5208	-0.488575	42.7292	0.447032	39.0833	-1.06115	40.0833	0.790611	44.7917	0.437371	40.8542	-0.618958	41.3229	-0.656085
21.5662	43.75	1.40817	43.5104	-0.409478	42.2708	-0.663567	43.4167	1.18592	40.25	0.179316	40.25	1.02647	44.5312	0.22241	41.0729	-0.34501	42.0208	0.0867725
21.5866	42.25	-0.0196827	42.5312	-1.31248	42.5208	-0.364013	43.3021	1.12284	39.25	-0.746723	39.2083	0.0541192	44.1667	-0.0965768	43.2708	1.90829	41.3854	-0.503556
21.6071	43.0417	0.844327	44.1875	0.406986	44.125	1.28983	42.9375	0.809874	41.4688	1.54615	39.4167	0.3319	44.5625	0.344993	41.0208	-0.286155	42.6667	0.82293
21.6276	42.4271	0.302281	43.5417	-0.175483	43.7812	0.995879	41.2604	-0.815479	39.5729	-0.275399	39.5833	0.568144	44.5	0.32837	41.3229	0.0716693	42	0.201647
21.648	41.875	-0.177071	43.0208	-0.632805	43.0104	0.274967	42.0833	0.0592814	40.1354	0.361549	38.7188	-0.226733	43.8021	-0.32353	40.6458	-0.549492	41.9688	0.215928
21.6685	41.2083	-0.770813	44.1771	0.587104	43.9896	1.30418	42.2396	0.267489	40.9792	1.27991	39.6354	0.759769	45.2083	1.12888	42.6458	1.50661	39.9792	-1.72798
21.6889	42.0938	0.18454	44.1562	0.630078	43.7604	1.12518	42.4688	0.548727	39.7083	0.083847	38.4688	-0.336933	44.5104	0.477257	40.7396	-0.343355	41.7083	0.0470162
21.7094	41.7604	-0.0786641	43.5208	0.058616	44.0208	1.43588	40.6979	-1.16992	39.1146	-0.434969	39.3854	0.649827	45.0104	1.02369	40.4896	-0.53689	41.4271	-0.18826
21.7298	42.5833	0.814576	43.8542	0.456052	42.0938	-0.44079	42.8438	1.02821	40.6042	1.12971	39.0729	0.40755	43.8958	-0.0443113	40.5417	-0.42816	41.8125	0.243279
21.7503	41.3854	-0.312822	42.4271	-0.906782	43.2604	0.77641	43.3646	1.60146	39.3125	-0.0866966	39.5938	0.998735	44.4062	0.512823	40.9896	0.0765835	41.1354	-0.387535
21.7707	41.0104	-0.61711	43.7188	0.449283	44.0521	1.61873	42.2083	0.497731	39.8333	0.509558	38.5833	0.058799	42.875	-0.971569	41.1354	0.279425	41.5	0.0234653
21.7912	41.2604	-0.296204	43.2917	0.0867451	43.8854	1.50284	42.6042	0.946203	39.0104	-0.237775	39.0938	0.639826	44.7812	0.981679	40.0208	-0.777969	42.3125	0.88253
21.8116	40.8333	-0.652186	43.7604	0.620188	43.5312	1.19958	41.7188	0.11354	39.5729	0.400471	38.8958	0.512648	43.7604	0.00798329	40.6146	-0.126849	40.8542	-0.529091
21.8321	41.25	-0.177406	43.1979	0.122529	42.7812	0.500603	41.3125	-0.239844	39.7083	0.611796	38.8854	0.5731	44.2917	0.586511	41.7604	1.07654	42.125	0.788603
21.8525	41.4688	0.099652	43.7083	0.697935	43.3333	1.10383	42.2917	0.792303	39.0312	0.0107827	38.625	0.383681	44.0208	0.363096	41.0208	0.394685	41.875	0.58561
21.873	40.8229	-0.487679	42.5	-0.445262	42.5	0.321767	42.2708	0.824564	38.3125	-0.631735	37.8229	-0.347276	44.0625	0.452322	40.6562	0.0880146	41.0833	-0.158901
21.8934	41.7708	0.518934	42.8542	-0.0258118	42.0625	-0.0643423	41.5104	0.117355	38.8229	-0.067103	37.4062	-0.692687	42.8646	-0.697896	40.1771	-0.333058	40.5729	-0.622014
21.9139	41.9896	0.796574	43.6771	0.862537	43.2812	1.20592	41.5208	0.181093	39.3438	0.508107	38.3854	0.342972	43.0729	-0.441913	40.9896	0.537718	40.6562	-0.49123
21.9343	41.5312	0.397326	42.25	-0.498967	41.5208	-0.50286	41.9167	0.630361	39.1562	0.375147	39.0417	1.05584	43.5938	0.126711	40.25	-0.143409	40.5625	-0.537382
21.9548	41.3333	0.258688	42.9479	0.264677	42.2917	0.319732	41.1667	-0.0660906	39.125	0.398599	36.8646	-1.06449	43.7292	0.310059	41.5625	1.22773	41.4688	0.416614
21.9752	40.3854	-0.629756	41.6979	-0.919449	42.6667	0.746612	41	-0.179095	38.9271	0.255546	39.5938	1.72156	42.1562	-1.21479	41.1667	0.890713	40.9062	-0.0979922
21.9957	41.4167	0.461161	42.9167	0.365324	41.8229	-0.0451345	42.1771	1.05176	39.3229	0.706406	38.3854	0.570231	44.5417	1.21884	41.7292	1.51221	40.4896	-0.466617
22.0161	40.7188	-0.176894	41.8958	-0.589339	41.8438	0.0278244	39.9583	-1.1131	38.6042	0.0428446	38	0.241951	44.625	1.35053	39.8438	-0.314023	40.2604	-0.647595
22.0366	41.3646	0.528994	42.6875	0.268646	42.2396	0.475906	41.1458	0.128407	38.3542	-0.151804	37.8854	0.184635	43.6042	0.378184	39.7083	-0.390078	40.5729	-0.286884
22.057	41.4583	0.682994	41.9062	-0.446139	41.7917	0.0803596	40.6875	-0.27581	37.5312	-0.919208	37.5521	-0.0913027	43.0521	-0.125268	40.375	0.336131	41.3021	0.490642
22.0775	41.0312	0.316354	41.8646	-0.421192	40.9479	-0.710897	41.1771	0.268004	39.8646	1.4698	37.4792	-0.106694	43.2812	0.15267	38.8333	-1.14581	40.5729	-0.190018
22.0979	40.8125	0.158242	42.6458	0.426819	41.7604	0.154218	41.1458	0.291098	38.3646	0.0256393	36.6667	-0.86154	43.5417	0.461999	39.5938	-0.331104	40.4271	-0.287197
22.1184	39.6979	-0.895509	42.5625	0.410395	42.0208	0.467373	40.7188	-0.0815276	37.1667	-1.11628	39.4896	2.01916	43.4583	0.427718	39.0312	-0.839131	40.0833	-0.582145
22.1389	40.9271	0.394684	41.7188	-0.366299	43.1562	1.65565	41.0833	0.337627	38.6771	0.450302	37.875	0.462488	43.5625	0.581077	40.4167	0.60094	40.875	0.258472
22.1593	41.2083	0.737154	42.1354	0.117572	42.7083	1.26072	40.7708	0.0798122	39.8021	1.63163	37.8229	0.468447	43.0625	0.130409	39.8333	0.0724412	39.3125	-1.25493
22.1798	40.8333	0.423568	40.9167	-1.03383	41.4271	0.032571	41.3021	0.665861	39.4896	1.37561	37.25	-0.0462994	42.8438	-0.0388685	40.2604	0.55454	40.7812	0.263064
22.2002	39.7812	-0.566906	42.875	0.992007	41.4688	0.127465	41.6771	1.09577	38.1667	0.109347	37.9271	0.689084	43.3542	0.521161	39.2396	-0.411096	40.9688	0.499957
22.2207	40.375	0.0886465	44.1771	2.36174	42.3542	1.06623	40.3333	-0.192951	37.1146	-0.885924	38.0833	0.903763	42.7292	-0.0540864	39.6667	0.0713654	40.4167	-0.00258578
22.2411	40.0208	-0.203523	41.2083	-0.539217	41.6042	0.369705	41.4583	0.987189	38.3229	0.379383	37.8229	0.701904	43	0.26664	39.4375	-0.102242	40.5625	0.192936
22.2616	39.9062	-0.255915	42.3125	0.632892	41.0833	-0.0975332	41.5	1.08411	37.8333	-0.0530638	37.3854	0.323091	44.2083	1.52501	40	0.515998	41.0625	0.742771
22.282	39.5	-0.59978	40.9583	-0.653184	41.1042	-0.0229823	39.5833	-0.777191	37.6875	-0.141598	37.6562	0.652741	42.5312	-0.101904	39.0938	-0.334331	40.6146	0.344838
22.3025	41.3438	1.30655	40.5	-1.04925	41.7604	0.687108	40.1146	-0.19046	38.3229	0.551279	37.2188	0.274186	43.0625	0.47966	39.4688	0.096771	41.4583	1.23872
22.3229	38.8646	-1.10984	42.4583	0.971499	42.2292	1.20982	39.8021	-0.447366	37.1875	-0.526514	37.6458	0.760344	43.0104	0.47803	38.6771	-0.638613	39.5417	-0.627669
22.3434	39.5	-0.411459	41.8854	0.461146	42	1.03474	40.6458	0.452092	36.2917	-1.36456	38.625	1.79871	42.7708	0.28904	40.1458	0.886602	40.9062	0.787341
22.3638	41.3646	1.51629	42.3542	0.992607	40.5938	-0.317304	41.0208	0.882913	38.1354	0.534389	37.75	0.983047	42.3021	-0.128976	40.0521	0.849497	40.5104	0.442082
22.3843	39.1979	-0.587025	42.125	0.826298	42.0625	1.20578	39.7812	-0.300735	37.3646	-0.181082	37.8958	1.18834	43.3646	0.984398	39.5521	0.406323	40.4688	0.451137
22.4047	39.0833	-0.638058	41.5938	0.358055	41.0833	0.281061	39.3854	-0.640519	37.3646	-0.125557	37.4479	0.800017	44.7396	2.41041	39.7604	0.671664	38.9167	-1.05008
22.4252	39.5312	-0.133472	42.4271	1.25454	41.9479	1.20022	39.6667	-0.314344	37.1667	-0.267786	35.7708	-0.817346	42.7708	0.492817	38.1667	-0.864898	40.0938	0.178023
22.4456	40.6771	1.06923	41.7604	0.651177	41.5312	0.83825	40.4167	0.480694	38.7083	1.32973	35.9167	-0.611663	43.7604	1.53369	38.8646	-0.109612	38.5312	-1.33331
22.4661	40.2708	0.720034	42.2292	1.18338	40.8021	0.163903	39.7083	-0.182487	36.4688	-0.853841	36.4271	-0.0611442	41.8333	-0.341954	37.9792	-0.937479	39.6458	-0.169889
22.4865	40.3438	0.850203	41.7812	0.799057	40.6146	0.0313455	40.7396	0.894029	36.9688	-0.297667	37.5417	1.09367	44.0208	1.89712	38.9792	0.116779	40.1875	0.420765
22.507	38.9896	-0.446517	43.4271	2.50864	40.1354	-0.392757	40.4271	0.626909	37.1875	-0.0225808	37.0417	0.634031	43.6458	1.57384	38.625	-0.18295	39.1667	-0.550934
22.5274	39.5625	0.18404	44.6562	3.80169	42.0312	1.55826	39.1667	-0.588015	37.4271	0.273501	36.8854	0.518271	43.9271	1.90694	38.6979	-0.0554143	39.6875	0.0191821
22.5479	39.8125	0.491875	45.3125	4.52198	40.9271	0.509407	40.4583	0.749259	37.6458	0.548913	37.1771	0.850557	46.375	4.40685	38.1667	-0.531864	39	-0.618888
22.5683	38.4167	-0.845929	49.0104	8.28409	41.5521	1.18984	40.3125	0.649146	35.9583	-1.08176	35.5417	-0.744112	46.4792	4.56315	39.6979	1.05437	39.5312	-0.0380598
22.5888	39.3542	0.149794	52.5208	11.8588	41.2188	0.91206	39.7396	0.122063	36.7917	-0.191445	36.8646	0.619682	46.8125	4.94876	38.2917	-0.296721	40	0.480416
22.6093	39.9375	0.791544	55.3229	14.7254	41.25	0.998987	40.2396	0.668011	36.8542	-0.0717968	37	0.796105	44.4896	2.67826	38.6042	0.0711225	39.4375	-0.0322111
22.6297	40.2188	1.13141	58.375	17.8421	41.2708	1.07562	39.7083	0.182822	37.8229	0.954264	36.6667	0.503907	46.4792	4.7204	38.75	0.27248	40.375	0.95531
22.6502	38.6875	-0.341039	60.3854	19.9173	41.8125	1.67321	40.6042	1.12483	37.2604	0.449236	37.75	1.62851	46.2188	4.51268	39.5521	1.13027	38.5625	-0.807022
22.6706	39.6042	0.634628	62.7708	22.3677	40.4792	0.395919	40.0938	0.660703	37.5	0.746455	36.1771	0.0969822	44.6042	2.95093	38.3333	-0.032595	40.0521	0.732878
22.6911	37.9792	-0.931179	62.9271	22.589	40.1771	0.150003	39.4896	0.102939	37.6354	0.939669	36.8646	0.826005	45.5312	3.93099	38.1458	-0.164028	39.0104	-0.258325
22.7115	39.9479	1.09696	62.6354	22.3625	40.8021	0.831292	40.5938	1.25362	35.75	-0.887788	37.2396	1.24266	46.8021	5.25494	39.1146	0.860971	38.6562	-0.56188
22.732	38.3646	-0.426792	60.1979	19.9904	41.1667	1.25229	40.1562	0.862751	36.4583	-0.121333	35.7083	-0.246812	47.2188	5.72487	37.8438	-0.353433	39.2292	0.0617957
22.7524	39.7812	1.04965	58.2396	18.0976	41.4479	1.59007	40.2292	0.982411	36.9479	0.426534	36.7188	0.805515	50.625	9.18451	40.1146	1.97401	39.8021	0.685619
22.7729	39.1979	0.526289	52.9167	12.8403	43.4792	3.67798	40.0521	0.852185	35.8854	-0.577519	35.6146	-0.256612	52.2812	10.8943	39.9479	1.86414	39.8333	0.767924
22.7933	40.1146	1.50312	49.4271	9.41657	42.9271	3.18267	39.7292	0.576238	36.8333	0.429007	36.6042	0.77514	54.4896	13.1563	40.1146	2.08777	39.0938	0.0795426
22.8138	40.9896	2.43848	46.8854	6.94087	45.0312	5.34374	39.8229	0.717073	37.0104	0.664861	37.0729	1.28619	58.1979	16.9185	40.2188	2.24909	38.9167	-0.0461909
22.8342	39.9062	1.4157	43.5104	3.63197	47.7292	8.09868	40.2292	1.17052	36.7917	0.505045	35.5938	-0.150552	59.6042	18.3787	42.2812	4.36893	39.3438	0.43239
22.8547	42.0938	3.66395	42.7292	2.91698	49.6979	10.1246	39.8438	0.832416	36.9271	0.699557	36.3854	0.68367	62.3229	21.1515	42.375	4.52019	38.8958	0.0361184
22.8751	44.5104	6.14155	40.8542	1.10838	52.7083	13.1923	39.7396	0.775674	37.1354	0.967148	36.0521	0.393022	62.0938	20.9766	45.3542	7.55706	39.625	0.817078
22.8956	46.0417	7.73394	40.7396	1.06035	53.0833	13.6247	39.9583	1.04196	36.7292	0.620319	37.6042	1.98792	63.4271	22.3643	51.2604	13.5212	39.6875	0.931518
22.916	48.0729	9.82652	41.1875	1.57497	54.5417	15.1405	39.2292	0.360449	36.5625	0.513235	36.5729	0.999613	61.75	20.7417	60.6354	22.9542	39.625	0.921107
22.9365	48.4583	10.2735	40.0208	0.475146	55.4896	16.1461	39.2708	0.449882	37.6354	1.6459	36.2812	0.751019	59.8229	18.8693	70	32.3771	39.7083	1.05668
22.9569	49.6042	11.481	40.1979	0.719224	55.9792	16.6934	40.5938	1.82068	36.7604	0.830804	37.2292	1.74214	57.1979	16.2991	70.3646	32.8001	38.5104	-0.0888575
22.9774	51.8333	13.7721	40.9688	1.5572	55.0417	15.8138	40.5938	1.86867	36.4271	0.55754	36.9167	1.47297	55.9375	15.0936	70.5312	33.0253	38.4375	-0.109243
22.9978	57.6875	19.6884	39.0729	-0.271344	54.5833	15.4134	39.2604	0.583446	37.5	1.69069	36.8646	1.46434	52.0312	11.2425	69	31.5529	39.2083	0.714269
23.0183	64.875	26.9382	39.5	0.223177	52.2812	13.1695	40.0104	1.38167	38.1771	2.42817	37.9896	2.63293	49.8646	9.13101	68.25	30.8618	40.3542	1.91293
23.0387	65.5104	27.6361	39.1146	-0.0946547	50.2917	11.2382	42.0208	3.44042	37.3542	1.66581	37.5208	2.2079	46.2188	5.54053	63.5625	26.2335	40.125	1.73674
23.0592	64.0938	26.2821	39.0104	-0.131088	46.8958	7.9007	42.1979	3.66595	38.7188	3.09111	38.0208	2.75175	46.2604	5.6377	59.875	22.6053	40.6042	2.26902
23.0796	64.5	26.7512	39.8125	0.738875	45.6042	6.66752	43.2188	4.73534	39.7396	4.17282	39.6458	4.42073	43.0833	2.51626	55.1979	17.9877	41.8229	3.54104
23.1001	67.625	29.9393	39.0625	0.0569038	42.5938	3.71572	45.6979	7.26319	41.6667	6.16095	40	4.819	42.9896	2.47828	49.6979	12.5474	43.7604	5.53196
23.1206	67.5833	29.9609	38.4167	-0.520754	42.3958	3.57654	48.2604	9.87448	43.3854	7.94091	44.125	8.98823	42.5312	2.07587	45.0833	7.9927	43.3854	5.21053
23.141	62.3125	24.7535	39.2292	0.36007	39.2083	0.447904	49.9583	11.6213	46.125	10.7419	46.9062	11.8138	43.3646	2.96526	43.1875	6.15692	47.3854	9.26424
23.1615	58.4167	20.9214	38.1458	-0.654792	38.625	-0.0764455	54.1771	15.8891	50.9062	15.5846	50.1042	15.0563	42.8021	2.45896	40.3438	3.3734	51.3854	13.3181
23.1819	55.3333	17.9019	39.4479	0.715911	39.8958	1.25349	57.1562	18.9174	54.2188	18.9588	53.625	18.6217	41.9688	1.68197	38.0312	1.12131	53.8958	15.8825
23.2024	49.9792	12.6118	37.9479	-0.715322	39.6771	1.09397	55.6354	17.4458	57.7292	22.5311	53.4062	18.4477	41.5521	1.32178	38.8125	1.96316	60.1667	22.2075
23.2228	44.625	7.32184	39.3542	0.759842	40.8438	2.31999	55.3125	17.1722	60.875	25.739	54.1875	19.2738	41.3854	1.21174	38.3333	1.54477	60.7083	22.8035
23.2433	42.2812	5.04253	38.2917	-0.233596	38.5104	0.0461293	57.8646	19.7738	63.0208	27.947	54	19.1314	42.875	2.75808	37.6042	0.876554	61.0729	23.2225
23.2637	40.1562	2.98216	38.7188	0.262698	37.5729	-0.831775	51.625	13.5838	64.4062	29.3947	52.5	17.6765	40.7292	0.669148	37.2812	0.614773	62.6771	24.8813
23.2842	39.3125	2.20324	37.625	-0.761695	39.5938	1.24878	50.7708	12.7793	62.0729	27.1239	49.6042	14.8259	40.9896	0.986605	35.8646	-0.740576	60.7396	22.9985
23.3046	38.1667	1.12242	38.2604	-0.0567725	38.8958	0.6107	47.9062	9.96452	62.3958	27.5095	47.2812	12.5484	42.0417	2.09587	37.875	1.33134	59.2292	21.543
23.3251	37.125	0.145966	38.3646	0.117047	38.8438	0.61858	45.5104	7.61862	57.7917	22.9681	43.2604	8.5731	41.3438	1.45527	37.8854	1.40343	58.4375	20.8064
23.3455	37.7604	0.84679	38.3021	0.124348	37.9167	-0.248418	42.5729	4.73116	53.3438	18.5832	42.4375	7.79584	42.4896	2.65857	36.3229	-0.0972053	58.4583	20.8824
23.366	35.875	-0.973026	37.8125	-0.295287	39.8125	1.70762	41.4375	3.64589	49.5417	14.8443	39.9271	5.33121	40.8125	1.03909	35.0938	-1.26433	55.2188	17.6982
23.3864	37.0521	0.269853	37.6979	-0.339774	38.5833	0.538787	40.1979	2.45657	45.7396	11.1055	37.5104	2.96045	42.5104	2.79474	37.2083	0.912475	52.0833	14.6182
23.4069	36.5521	-0.164158	37.3438	-0.623697	39.2292	1.24507	39.9375	2.24654	42.5312	7.96066	36.9583	2.45441	41.4271	1.76929	36.9688	0.735295	50.2604	12.8509
23.4273	37.6458	0.995776	38.0833	0.175188	38.9271	1.00357	38.7396	1.09912	39.0729	4.56597	35.8333	1.37558	39.6354	0.0356479	34.9479	-1.22295	48.4792	11.1255
23.4478	36.2917	-0.292013	38.125	0.276303	37.7083	-0.154486	38.2292	0.639306	39.0833	4.64019	35.6562	1.2448	40.7083	1.16673	35.5	-0.608105	46.6458	9.34806
23.4682	37.0208	0.503725	37.9479	0.158816	38.7292	0.927167	38.7292	1.19003	37.3125	2.93332	35.4375	1.07248	40.5938	1.11045	37.0208	0.973787	45.0938	7.85205
23.4887	36.9688	0.518408	38.0417	0.31231	38.4479	0.70686	39.1667	1.67836	36.0729	1.75787	34.7292	0.410708	39.6979	0.273054	36.0833	0.0975265	42.6458	5.46036
23.5091	36.3854	0.00203444	37.5312	-0.138215	38.1146	0.434592	37.9167	0.479311	34.5	0.24924	33.8021	-0.469687	39.2396	-0.126697	35.2708	-0.653553	43.6979	6.56881
23.5296	37.8021	1.48586	37.8646	0.255157	38.8333	1.21453	38.1875	0.801206	36.2188	2.03244	35.1979	0.972964	38.6354	-0.672141	35.8333	-0.0294512	41.2708	4.19825
23.55	36.5521	0.303204	36.8229	-0.726322	37.2708	-0.28666	37.3229	-0.0122015	35.3333	1.21164	34.5	0.321994	39.8646	0.615888	36.0833	0.282331	40.9479	3.932
23.5705	37.0729	0.89158	37.375	-0.113904	38.3854	0.889355	37.3646	0.0807545	34.7188	0.661833	33.8021	-0.328847	39.3021	0.112391	35.2396	-0.499455	38.8438	1.88464
23.591	36.4375	0.3239	37.0521	-0.376338	36.7292	-0.705339	38.1042	0.871741	34.4896	0.497605	34.4271	0.343358	38.9583	-0.172216	35.9271	0.25019	39.1458	2.24369
23.6114	35.625	-0.420669	38.9167	1.54888	37.6354	0.262588	38.5417	1.36076	34.3021	0.375207	34.5625	0.526109	38.5104	-0.560849	36.0729	0.458349	38.5	1.65496
23.6319	37.0833	1.10579	38.0417	0.734653	37.7708	0.459805	38.7812	1.65197	34.8229	0.961304	34.6771	0.688155	39.7917	0.779824	33.6667	-1.88539	38.1771	1.3893
23.6523	36.0104	0.101192	37.3229	0.0768288	37.8229	0.57381	38.0938	1.01622	34.6042	0.80798	33.1667	-0.774669	39.25	0.297721	35.0417	-0.454135	38.5312	1.80087
23.6728	35.1042	-0.736545	37.375	0.189985	37.7604	0.573355	37.4896	0.463906	34.0312	0.300651	36.3542	2.46055	39.0938	0.201174	34.3021	-1.13728	37.2604	0.587593
23.6932	35.9271	0.155079	37.5104	0.386623	36.8854	-0.239477	38.2188	1.24504	33.9167	0.251819	33.7188	-0.127014	38.8958	0.0631013	35.8854	0.502677	37.7604	1.14529
23.7137	35.0312	-0.671853	36.5417	-0.520758	37.9375	0.874896	38.0104	1.0888	33	-0.598935	34.7708	0.973049	38.5625	-0.210248	36.0521	0.726147	37.7812	1.22397
23.7341	35.4896	-0.14617	37.4479	0.447008	36.8229	-0.177275	38.2083	1.33891	33.2917	-0.244865	34.6042	0.854491	39.0625	0.349876	36.0521	0.78313	36.6667	0.167384
23.7546	35.0833	-0.484877	36.25	-0.689244	36.4688	-0.468907	37.5	0.68289	34.3438	0.869784	34.2396	0.538146	38.2812	-0.37111	35	-0.211789	36.6667	0.225526
23.775	36.1354	0.634944	37.3229	0.445484	36.2604	-0.614583	37.6354	0.870732	33.5833	0.172095	32.6667	-0.986403	38.1667	-0.425289	35.3646	0.21014	36.1979	-0.184934
23.7955	35.6875	0.254959	37.125	0.309527	37.1146	0.289018	36.9375	0.225355	34.1875	0.839152	34.0312	0.426676	39.1875	0.656089	35.625	0.528084	37.2812	0.956837
23.8159	34.7188	-0.645666	36.75	-0.00336548	36.8646	0.0885748	37.1042	0.444675	34	0.714705	34.3542	0.798218	38.9688	0.498024	35.1562	0.117042	36.4583	0.192506
23.8364	35.7812	0.485154	36.3646	-0.326527	36.4062	-0.320079	36.5729	-0.0338081	35.125	1.90292	33.5625	0.0553061	38.5938	0.183848	35.5833	0.602014	37.2083	1.00124
23.8568	35.3021	0.0745014	36.9271	0.298376	37.1875	0.510973	37.1562	0.602406	33.8021	0.643381	32.6354	-0.822893	37.1771	-1.17185	34.9479	0.0246668	37.0833	0.935119
23.8773	35.0417	-0.117207	36.5312	-0.0349074	37.7083	1.08173	36.6771	0.176233	33.8021	0.70692	33.3646	-0.0479029	38.1146	-0.191875	34.2917	-0.573332	36.1562	0.0670644
23.8977	34.7812	-0.308722	35.8854	-0.618043	35.6771	-0.899473	36.6667	0.218924	33.1979	0.166456	33.2708	-0.0956997	38.9375	0.67366	35.0625	0.255933	35.4062	-0.62376
23.9182	36.1979	1.17704	36.6771	0.23647	36.7292	0.20278	36.9375	0.542979	34.8125	1.8449	33.4167	0.0962158	38.5521	0.331002	35.4688	0.720796	35.9271	-0.0436025
23.9386	34.9688	0.0171655	36.4896	0.111963	36.8438	0.367655	36.6667	0.325481	33.5938	0.69018	32.8854	-0.388823	38.6354	0.457234	34.25	-0.43916	36.0833	0.172119
23.9591	34.75	-0.1321	36.4375	0.123021	37.6354	1.20974	36.5938	0.306013	33.0729	0.233535	33.6979	0.470018	37.3542	-0.780977	33.6458	-0.984352	35.5208	-0.330762
23.9795	34.7292	-0.0832541	36.2396	-0.0116065	36.4688	0.0936056	35.625	-0.609175	32.7708	-0.00419669	32.7188	-0.462679	38.0625	-0.029465	35.0208	0.431943	36.2812	0.489421
24	34.6771	-0.0654644	36.5833	0.39558	36.8229	0.498431	35.8438	-0.34838	32.7917	0.0811501	34.0833	0.948503	37.4583	-0.590313	34.5	-0.0474136	35.8229	0.0910021
24.0204	34.5938	-0.0787305	37.0104	0.886248	35.8021	-0.47162	35.6354	-0.514554	32.2604	-0.385424	33.4375	0.349397	36.7708	-1.23435	34.3333	-0.172423	34.8958	-0.776019
24.0409	34.4271	-0.175136	35.6562	-0.404187	35.6875	-0.5353	36.1562	0.0485513	33.0104	0.429414	33.75	0.708755	38.5625	0.577325	34.5208	0.0569158	35.5312	-0.0925894
24.0613	35.3854	0.853653	35.4375	-0.559057	36.375	0.203227	35.6562	-0.409063	33	0.483998	31.8333	-1.16093	38.1979	0.232894	34.3958	-0.0260646	36.7917	1.21599
24.0818	35.0208	0.559719	35.7292	-0.203363	36.8958	0.775209	34.9896	-1.03323	32.5938	0.142911	32.5938	-0.353394	37.6458	-0.298898	34.5521	0.172386	35.8542	0.326797
24.1023	34.5312	0.14098	36.3125	0.444146	35.5833	-0.48602	37.375	1.3948	32.3854	-9.76824e-05	32.9375	0.0376005	38.7292	0.804868	33.5833	-0.753982	36.1667	0.687753
24.1227	34.6667	0.347435	35.8542	0.0501352	35.7188	-0.299209	35.9479	0.0104437	32.8542	0.53414	33.0104	0.157891	38.1875	0.283774	34.4896	0.19483	35.4167	-0.0136435
24.1432	34.5521	0.304083	35.1042	-0.635394	36.2708	0.304391	34.875	-1.01963	31.8646	-0.389794	32.0625	-0.742523	39.0625	1.17949	34.4792	0.227157	34.7292	-0.652392
24.1636	34.8229	0.646343	35.6354	-0.0768002	37.0417	1.12686	35.9479	0.0962385	33.4688	1.28018	32.7917	0.0342754	37.1146	-0.747578	34.0312	-0.177835	35.3646	0.0319238
24.1841	33.4896	-0.61537	36.3229	0.638192	35.7188	-0.144293	35.6667	-0.141944	32.5625	0.439909	32.6146	-0.0950469	38.2604	0.419248	34.8229	0.656938	35.7396	0.455971
24.2045	34.6042	0.571028	35.375	-0.282086	35.8125	0.00134097	35.5104	-0.255012	31.4479	-0.608538	32.5625	-0.09924	38.3125	0.492465	32.9271	-1.19561	35.6979	0.463498
24.225	34.1667	0.205537	35.0938	-0.535549	35.25	-0.509153	35.4792	-0.242967	32.5312	0.541095	32.7604	0.146696	38.4271	0.628321	33.8229	-0.256308	34.7292	-0.45591
24.2454	34.6979	0.80899	35.8333	0.23197	35.75	0.0429757	35.1667	-0.512058	33.1771	1.25339	32.5104	-0.0551556	37.7083	-0.0690155	33.8333	-0.202242	35.6042	0.46858
24.2659	33.3438	-0.47278	35.1667	-0.406614	36.125	0.470227	35.7604	0.125214	31.0312	-0.825821	32.25	-0.267295	37.7812	0.0254546	34.8542	0.862421	35.3438	0.257801
24.2863	33.1562	-0.587688	37.1458	1.60078	35.6771	0.0746837	35.1042	-0.4874	32.1771	0.386799	32.9167	0.447779	38.6042	0.870065	34.4271	0.479349	34.875	-0.161164
24.3068	34.0521	0.343434	36.2396	0.72291	34.3021	-1.24782	36.1771	0.629267	31.8854	0.16208	33.3542	0.933814	37.4479	-0.264351	33.8125	-0.0910427	35.7812	0.795019
24.3272	33.75	0.0768339	35.5312	0.0431028	35.4479	-0.0493685	36.3229	0.818964	30.9479	-0.708309	32.6042	0.232479	37.1667	-0.523628	34.1875	0.32833	35.6146	0.678433
24.3477	33.6146	-0.0229054	35.0938	-0.365724	35.8021	0.357539	35.0521	-0.407893	31.4375	-0.197167	31.3958	-0.92706	38.4167	0.748487	33.8854	0.0708009	34.4375	-0.448423
24.3681	33.5417	-0.0599505	36.0521	0.621431	33.7604	-1.63126	34.4062	-1.00964	31.3854	-0.227528	32.0521	-0.237051	38.2812	0.635324	33.3646	-0.405297	35.3229	0.48737
24.3886	33.4375	-0.128052	37.6458	2.24415	35.0521	-0.286612	35.9167	0.544986	31.9792	0.388106	32.9062	0.651004	36.5417	-1.08186	33.3542	-0.370798	34.6042	-0.180857
24.409	33.2708	-0.258458	36.4375	1.06493	34.3854	-0.90017	35.375	0.0476371	32.6875	1.11849	32.7604	0.539188	37.7396	0.138586	33.7917	0.111799	33.1354	-1.59894
24.4295	34.3646	0.871746	35.7604	0.417114	36.1146	0.882227	36.7812	1.49832	30.5208	-1.02597	31.8333	-0.35375	37.3125	-0.265822	33.0208	-0.613756	34.875	0.165585
24.4499	34.3958	0.939644	36.6042	1.29028	34.2917	-0.887336	36.1667	0.928281	31.4375	-0.086934	32.9271	0.774276	38.3438	0.788242	33.625	0.0358697	34.7917	0.107337
24.4704	32.7708	-0.648514	37.1562	1.87192	35.9479	0.82239	35.4375	0.243773	32.8333	1.33143	32.1562	0.037847	38.1771	0.644531	34.4896	0.946093	34.9792	0.32007
24.4908	32.8021	-0.580227	37.9167	2.66204	35.6146	0.542654	35.3333	0.184379	32.4896	1.01038	31.9896	-0.094286	38.8646	1.35513	33.6042	0.106498	34.8542	0.22045
24.5113	33	-0.34508	38.25	3.02523	33.5312	-1.48696	34.4062	-0.697818	31.9375	0.481153	33.5312	1.48204	37.8646	0.378361	33.1042	-0.3475	34.2292	-0.379022
24.5317	33.5521	0.244428	36.8542	1.6594	36	1.03563	36.4896	1.43052	31.9167	0.48334	32.0417	0.027252	37.6146	0.151736	33.2396	-0.1659	34.4271	-0.15543
24.5522	33.3854	0.11538	37.8438	2.67913	34.9688	0.0583503	35.4062	0.392295	31.9271	0.51694	32.7812	0.801756	38.7188	1.27942	32.3854	-0.973703	34.7396	0.182894
24.5727	33.6667	0.434443	37.6562	2.52193	34.8958	0.0395216	34.2604	-0.708311	31.8333	0.446535	31.5521	-0.39236	37.6354	0.219741	33.7083	0.395759	33.6354	-0.895302
24.5931	33.1146	-0.0796328	38.6979	3.59404	35.6042	0.802065	34.5417	-0.410505	32.1146	0.751292	32.0208	0.111569	38.9583	1.56645	33.7292	0.463319	35.7604	1.25582
24.6136	35.1979	2.0419	37.5833	2.51006	35.0208	0.273065	35.9583	1.02283	31.2188	-0.120872	32.3958	0.521878	37.2188	-0.149194	33.3646	0.145643	33.9688	-0.509583
24.634	33.5625	0.444881	37.25	2.20746	34.9688	0.275437	35.4688	0.550031	31.9688	0.65296	30.7083	-1.13018	38.2812	0.937382	32.3229	-0.848935	34.0729	-0.379003
24.6545	33	-0.0790295	36.3333	1.32169	35.0104	0.371681	35.1146	0.212761	31.6667	0.374871	31.2917	-0.530357	39.8125	2.49285	32.9896	-0.154082	33.8854	-0.539941
24.6749	33.2188	0.178504	35.4167	0.436055	34.5104	-0.0736182	35.1354	0.250605	31.3542	0.0865279	31.5	-0.305401	39.7188	2.42346	33.0208	-0.0944644	34.6667	0.268018
24.6954	33.8333	0.832066	35.0833	0.133907	34.5938	0.0645379	36.3854	1.51773	30.9688	-0.27457	31.3021	-0.486565	40.5833	3.31254	33.9583	0.871584	34.8854	0.513625
24.7158	33.2188	0.256655	35.0417	0.123572	34.3646	-0.109684	35.2917	0.441216	31.8021	0.583245	32.2292	0.457399	40.5104	3.26426	33.8333	0.775314	35.7396	1.3948
24.7363	33.6771	0.754354	35.4167	0.530052	34.1875	-0.231699	35.1875	0.354401	30.5	-0.694195	32.2083	0.453577	40.5833	3.36195	33.2917	0.262558	34.0729	-0.244718
24.7567	32.6979	-0.185252	34.7917	-0.0633206	34.75	0.385991	34.3125	-0.503134	31.8646	0.695194	32.2812	0.543633	41.2292	4.0327	34.3854	1.3854	34	-0.290334
24.7772	33.2604	0.417003	34.6562	-0.166962	34.7188	0.410053	34.3958	-0.402222	31.4167	0.272245	31.4688	-0.251598	40.4375	3.26609	33.5104	0.539672	33.8958	-0.367053
24.7976	32.8542	0.0507014	34.8333	0.0420443	34.3125	0.0592385	34.8542	0.0738033	31.0938	-0.0255408	31.3542	-0.348784	42.4583	5.31212	33.0417	0.100376	34.2917	0.0563755
24.8181	33.3542	0.590844	34.7917	0.0324483	35.5938	1.39605	34.5938	-0.168807	30.5104	-0.583581	31.25	-0.435423	40.7396	3.61871	34.2604	1.34876	33.8021	-0.405465
24.8385	33.6562	0.933265	34.9896	0.262583	34.5938	0.451726	35.25	0.505362	31.7292	0.660624	31.2812	-0.386517	40.6979	3.60252	35.2708	2.38899	34.2708	0.0911759
24.859	32.7292	0.0467127	34.6458	-0.0488006	33.5208	-0.565388	34.1146	-0.612021	31.7396	0.696658	31.125	-0.524982	41.0625	3.99272	33.9792	1.12732	35.875	1.72338
24.8794	34.0833	1.4416	34.0833	-0.578787	33.9479	-0.08238	34.8958	0.187375	31.2292	0.212021	31.9479	0.315849	41.8542	4.81014	34.6042	1.7825	34.0833	-0.0400998
24.8999	33.3229	0.722108	34.8229	0.193458	34.0729	0.0986673	35.7708	1.08064	32.3958	1.40463	32.2188	0.604726	39.2083	2.19021	34.4583	1.66703	34.0521	-0.0430161
24.9203	33.8125	1.2528	34.2708	-0.325816	33.7604	-0.157663	35.2083	0.53651	32.2188	1.25365	32.125	0.529149	39.1042	2.11208	34.3125	1.55173	34.6875	0.620882
24.9408	32.0625	-0.455887	34.7917	0.227974	34.5938	0.731963	35.2812	0.627915	30.7917	-0.147166	32.7188	1.1412	39.0104	2.04451	33.1458	0.415787	34.375	0.337011
24.9612	34.1354	1.65853	35.1146	0.583995	33.7292	-0.0762058	37.2292	2.59443	32.2917	1.37926	33.7188	2.15963	38.9167	1.97708	33.2188	0.519605	34.9688	0.959538
24.9817	34.3438	1.90856	35.3229	0.825581	34.7604	1.01158	36.9896	2.37356	31.8125	0.926687	32.7812	1.24069	38.3646	1.45145	34.1042	1.43611	34.6771	0.696795
25.0021	33.0729	0.679618	34.6354	0.171481	33.8958	0.203658	36.25	1.65281	31.125	0.265941	33.7292	2.2073	37.8333	0.946803	32.2083	-0.428464	33.7708	-0.180383
25.0226	34.3229	1.9717	35.3438	0.913362	32.8542	-0.781227	36.5	1.92175	32.9583	2.12619	34.0104	2.50737	38.9167	2.05688	32.8854	0.280064	33.6042	-0.31783
25.043	33.2396	0.930648	34.2708	-0.125859	33.3854	-0.219797	37.9167	3.35748	31.4479	0.642851	33.2396	1.75548	36.6667	-0.166246	33.6146	1.04086	35.1667	1.27404
25.0635	33.3021	1.03562	34.7812	0.418401	33.3021	-0.272827	38.7083	4.16831	32.9896	2.21176	34.0104	2.54539	37.3646	0.55869	33.8125	1.27058	36.2604	2.3973
25.084	33.1458	0.922038	34.5417	0.212808	33.5833	0.0388477	37.0938	2.57301	32.7604	2.00999	34.4583	3.01251	37.1771	0.39835	32.2917	-0.218265	35.4688	1.6353
25.1044	33.25	1.06907	35.5625	1.26778	34.0208	0.506895	37.4479	2.94658	32.6458	1.92298	32.9583	1.53185	36.1458	-0.605601	33.1771	0.699321	36.3021	2.49844
25.1249	32.3646	0.226704	35.6042	1.34373	33.4375	-0.0457681	36.6146	2.13275	32.9688	2.27362	33.8021	2.39506	36.4896	-0.234411	32.9479	0.502504	36.5625	2.78882
25.1453	33.5833	1.4887	34.7083	0.482334	35.1458	1.69336	37.0938	2.63154	32.6771	2.00984	33.0312	1.64382	36.0833	-0.613081	33.6771	1.2642	36.1458	2.40226
25.1658	32.1042	0.0529803	35.1771	0.985666	34.9271	1.50552	36.0312	1.58878	32.9792	2.33998	32.0833	0.715628	36.4688	-0.208575	33.0625	0.682331	35.1042	1.39084
25.1862	32.5938	0.586201	36.5625	2.40581	33.5312	0.140727	36.0521	1.62947	32.7812	2.17028	32.125	0.777146	36.8854	0.227321	30.3333	-2.01394	35.5104	1.82749
25.2067	32.5729	0.6092	34.5521	0.430272	34.8542	1.4948	35.3229	0.920265	32.6771	2.09449	32.9167	1.58879	37.2917	0.652941	32.3438	0.0295487	36.0521	2.39971
25.2271	32.8229	0.903226	34.7917	0.70488	33.2083	-0.119748	35.0312	0.648677	32.4479	1.89386	32.3333	1.02557	37.0833	0.464117	32.5417	0.260721	36.125	2.50332
25.2476	31.5208	-0.354637	35.8125	1.76089	34.2292	0.93249	35.4167	1.05429	31.5938	1.06839	32.1354	0.847892	36.9167	0.3171	32.9062	0.65874	35.6667	2.07583
25.268	31.2604	-0.570639	36.4375	2.42121	33.2083	-0.0568159	35.3438	1.00168	31.8854	1.38892	31.8021	0.534927	36.2708	-0.308943	32.3438	0.129858	35.4896	1.92974
25.2885	31.4167	-0.388914	36.6354	2.65459	34.375	1.1415	34.4688	0.147096	31.0729	0.60545	31.625	0.378341	35.9479	-0.611929	32.3229	0.142823	36.1562	2.62755
25.3089	31.4271	-0.352828	36.9167	2.97146	34.3542	1.15244	35.125	0.823879	30.9062	0.467971	30.9583	-0.2677	36.2292	-0.317354	32.9896	0.843469	34.0729	0.5755
25.3294	32.5417	0.787619	36.2604	2.35097	33.6562	0.486417	34.4583	0.17786	31.1458	0.736905	32.1146	0.909306	36.7292	0.196111	31.1771	-0.934871	33.8854	0.419435
25.3498	31.3646	-0.363406	36.8854	3.01188	35.5208	2.38302	34.6562	0.396537	30.4583	0.0789181	31.0208	-0.16356	37.0104	0.490967	31.9375	-0.140113	33.9896	0.555183
25.3703	32.1562	0.454513	37.7708	3.93336	32.8958	-0.209843	34.6875	0.448662	29.6979	-0.651823	30.8333	-0.330046	35.8438	-0.661954	32.0312	-0.01184	34	0.59733
25.3907	31.5729	-0.102374	39.1458	5.34456	32.9688	-0.104664	34.4583	0.240483	30.8229	0.503014	31.0625	-0.0797363	37.9792	1.48735	32.5	0.491614	34.8125	1.44171
25.4112	31.5208	-0.127817	38.5417	4.77675	35.6875	2.64647	34.5417	0.344919	30.2812	-0.00865284	31.2292	0.108202	38.125	1.64721	31.8438	-0.129752	33.3021	-0.0366838
25.4316	32.6667	1.04485	40.5208	6.79242	35.0417	2.03314	35.4896	1.31405	30.7708	0.511093	30.25	-0.849563	36.5	0.0363738	32.375	0.436564	33.6667	0.360072
25.4521	31.6875	0.0927125	40.3542	6.6624	35.0208	2.04494	34.1458	-0.00837028	31.1562	0.926834	31.6667	0.588634	37.0729	0.623597	31.6458	-0.257356	32.9583	-0.31594
25.4725	31.75	0.182435	41.4375	7.78253	34.625	1.68186	33.5417	-0.591094	30.0625	-0.13643	31.8333	0.77696	38.1562	1.72138	32.1146	0.246821	32.1562	-1.08556
25.493	31.3854	-0.154731	42.7188	9.10073	35.8021	2.89182	33.6667	-0.453151	30.0833	-0.0849473	31.0417	0.00708185	38.1458	1.72555	31.7917	-0.0404867	33.9479	0.738727
25.5134	31.0208	-0.491703	42.4479	8.86699	35.1562	2.27898	34.125	0.0182401	29.7292	-0.408303	31.5312	0.518583	37.1875	0.78194	31.2292	-0.567197	32.5938	-0.582676
25.5339	31.6771	0.192352	43.0208	9.47714	36.7083	3.86418	34.6562	0.562661	30.4479	0.341421	31.3333	0.342713	37.8854	1.49472	30.1667	-1.59373	33.9167	0.773152
25.5544	32.0625	0.605768	42.8125	9.3062	37.0208	4.20992	34.4375	0.357196	30.3542	0.278807	30.5312	-0.437194	37.9583	1.58265	32.3021	0.569476	33.6979	0.587461
25.5748	32.2708	0.842295	42.5729	9.10415	37.2708	4.49329	33.7604	-0.306489	30.1771	0.133022	31.4375	0.491361	37.4792	1.11863	31.9896	0.284943	32.6458	-0.431416
25.5953	31.5104	0.110266	42.0521	8.621	38.0208	5.27677	34.5312	0.477856	29.7396	-0.273017	31.9896	1.06588	38.625	2.27975	31.9688	0.292258	33.4688	0.424855
25.6157	32.2083	0.836765	42.4479	9.05467	38.4271	5.71663	34.5625	0.522731	29.5833	-0.397645	31.2083	0.307192	37.6771	1.34726	31.3333	-0.314829	32.9792	-0.0312264
25.6362	31.4583	0.115541	42.7292	9.37389	38.5833	5.90661	34.6875	0.661471	29.3958	-0.553359	31.7188	0.840301	39	2.68574	32.1354	0.515764	32.3958	-0.58091
25.6566	31.4792	0.165345	40.4688	7.1516	38.2812	5.63839	34.0625	0.0503235	29.4583	-0.459639	32.3958	1.54021	37.8438	1.5452	31.7188	0.127789	31.7396	-1.22144
25.6771	31.0938	-0.190908	41.5417	8.2628	39.6458	7.03695	35.3438	1.34554	29.8438	-0.0428406	31.9896	1.15691	39.0833	2.80063	33.8229	2.26083	33.5521	0.606934
25.6975	32.4062	1.15095	40.3438	7.1033	39.8646	7.28979	34.3646	0.380454	29.9375	0.0824539	32.4167	1.60707	39.0312	2.76454	31.9375	0.404464	34.5729	1.64379
25.718	32.1771	0.951337	40.9271	7.7252	41.4271	8.88652	35.625	1.65506	29.3854	-0.437923	31.7188	0.932362	38.0625	1.81192	31.9583	0.454531	33.625	0.712036
25.7384	31.5312	0.33525	38	4.83684	42.6458	10.1396	34.5729	0.617288	29.2396	-0.551887	32.9688	2.2057	39.1667	2.93235	32.5833	1.10895	33.5104	0.613766
25.7589	32.7604	1.59436	39.8542	6.72987	43.1458	10.6741	35.7917	1.85046	29.2188	-0.544643	32.9688	2.22917	39.0833	2.86543	32.5208	1.07604	32.6146	-0.265606
25.7793	32.8958	1.75991	39.0104	5.92513	44.7917	12.3545	35.3125	1.38583	29.5417	-0.193488	33.5833	2.86735	38.0625	1.86114	32.7396	1.32457	32.8542	-0.00941311
25.7998	32.6042	1.49857	39	5.95388	43.7812	11.3788	35.6771	1.76506	29.7396	0.0328301	33.4688	2.77649	38.3021	2.11741	32.3021	0.917029	33.5104	0.663594
25.8202	34.1562	3.08118	37.6458	4.63902	45.4271	13.0595	36.2604	2.36315	28.2396	-1.43861	34.7917	4.12326	37.9896	1.82174	32.9167	1.56175	33.2188	0.388832
25.8407	32.3542	1.30981	38.8021	5.83473	45.6771	13.3444	36.6979	2.81553	29.6354	-0.0140471	33.7083	3.06391	38.0729	1.92205	32.6146	1.28999	33.7396	0.926717
25.8611	33.1771	2.16364	37.6042	4.67641	45.8333	13.5357	36.6979	2.83052	29.9375	0.316924	35.1875	4.56719	39.1771	3.04332	33.4792	2.18507	34.0312	1.23558
25.8816	33.0417	2.05933	37.4375	4.5495	46.2708	14.0084	37.5625	3.71021	29.4792	-0.112358	35.9062	5.31018	39.4167	3.30015	32.625	1.36159	33.4271	0.648765
25.902	34.4271	3.47605	37.9167	5.06856	44.9688	12.7417	38.3646	4.52751	30.1458	0.583521	38.1875	7.61581	38.9167	2.81754	32.7396	1.50704	35.3229	2.56209
25.9225	32.4688	1.54921	35.7917	2.98361	45.9062	13.7146	37.7396	3.91784	30.0312	0.498313	39.5417	8.99447	39.5417	3.46007	32.6875	1.486	33.5938	0.850569
25.9429	33.125	2.23715	35.125	2.35714	44.4583	12.3023	38.9062	5.09995	30.2604	0.757017	40.75	10.2274	37.6354	1.57149	33.1875	2.01722	34.3438	1.61836
25.9634	33.2708	2.41486	35.8229	3.0954	44.0312	11.9109	39.6458	5.85509	30.4792	1.00547	42.4271	11.9293	37.9167	1.87055	32.2708	1.13196	34.6042	1.89671
25.9838	32.3958	1.57194	34.5729	1.88589	43.1875	11.103	39.3021	5.52701	30.5104	1.06658	44.5833	14.1104	40.3854	4.35725	33.0833	1.97605	34.3646	1.67522
26.0043	32.8542	2.06254	34.1458	1.49944	43.1875	11.1389	40.6562	6.89696	30.3854	0.971603	47.1875	16.7396	38.0625	2.05243	33.3021	2.22657	34.5104	1.83928
26.0248	31.7708	1.01168	32.3229	-0.28269	40.3958	8.38328	40.4271	6.68369	30.2396	0.855957	48.1146	17.6918	39.0938	3.10191	33.8542	2.8106	35.6146	2.96183
26.0452	31.6354	0.908919	33.4688	0.904076	40.8125	8.83613	38.4583	4.73096	31.1042	1.75089	49.0312	18.6338	40.3854	4.41195	35.0417	4.03023	35.3646	2.73036
26.0657	31.4167	0.723022	33.5312	1.00766	40.8021	8.86202	40.2083	6.49708	31.0833	1.76057	50.2812	19.9092	38.8958	2.94087	35.0208	4.04171	36.9375	4.32195
26.0861	33.6042	2.94357	33.2292	0.746802	39.5521	7.64844	40.3021	6.60707	31.8021	2.50999	53.9271	23.5805	39.1875	3.25119	37.4479	6.50129	37.8854	5.2887
26.1066	32.75	2.12264	32.0833	-0.357655	38.1458	6.27874	38.1875	4.50884	31.1354	1.87416	54.7188	24.3979	40.4167	4.49915	37.9167	7.00271	35.3854	2.80767
26.127	32.0208	1.42691	33.4167	1.0172	37.8646	6.03416	38.3021	4.63989	32.1562	2.92599	54.0104	23.7153	38.8542	2.95558	38.7708	7.88973	37.1354	4.57679
26.1475	32.6146	2.05429	33.25	0.892207	36.3125	4.51887	39.4271	5.78147	31.9167	2.71757	54.8542	24.585	37.1979	1.3184	38.4792	7.6311	37.0312	4.49189
26.1679	31.0938	0.567284	33.7812	1.46528	35.4583	3.70162	37.8958	4.26692	31.125	1.95722	53.5521	23.309	37.5104	1.65011	38.5729	7.75807	35.7917	3.27172
26.1884	31.4792	0.986719	33.0833	0.809327	35.8125	4.09282	36.9896	3.37747	31.1354	1.99913	54.2812	24.0643	38.1771	2.33613	39.875	9.09355	36.125	3.62461
26.2088	32.8125	2.35427	33.4167	1.18478	35.0417	3.35915	37.9792	4.38398	30.6042	1.49952	51.2708	21.0802	37.75	1.92854	37.6979	6.95005	36.875	4.39432
26.2293	31.1458	0.722005	33.1458	0.956204	34.3333	2.6881	36.9688	3.3906	30.6146	1.54175	50.125	19.9608	36.3438	0.541922	37.5104	6.79631	37.2396	4.77877
26.2497	31.5625	1.17327	32.7083	0.561114	34.3333	2.7255	36.5833	3.02233	30.5104	1.46956	48.1562	18.0186	37.3854	1.60336	35.0729	4.39275	36.5208	4.08002
26.2702	30.2396	-0.114849	32.7604	0.655756	34.0729	2.50262	36.2812	2.73751	31.6771	2.66836	47.8958	17.7849	36.8854	1.12327	34.8333	4.18728	36.7396	4.31892
26.2906	30.4062	0.0868066	32.4062	0.344294	33.9583	2.42568	35.8854	2.35905	32.1354	3.15899	45.8438	15.7596	36.7292	0.987076	33.6146	3.00284	38.0625	5.66214
26.3111	30.8333	0.549073	32.4167	0.397564	33.8125	2.31762	36.2292	2.72029	31.5208	2.57686	45	14.9429	37.5	1.7781	32.7604	2.18316	39.1354	6.75551
26.3315	30.4375	0.188617	32.2292	0.253065	34.0625	2.60552	34.5	1.00873	32.3333	3.42198	43.2917	13.2616	36.6562	0.954684	32.4688	1.92615	40.5833	8.22402
26.352	30.1354	-0.0778946	31.3854	-0.547536	33.1875	1.76853	35.5	2.02644	32.7917	3.9131	42.9271	12.9242	36.7812	1.10016	31.3333	0.825583	41.9479	9.60935
26.3724	30.1771	-0.000462283	31.6354	-0.254239	32.6667	1.28584	34.75	1.29427	33.1146	4.26896	42.4479	12.4724	37.8958	2.23535	31.8646	1.39186	43.1354	10.8177
26.3929	30.3854	0.243831	32.9062	1.06004	32.1354	0.792854	35.375	1.93722	32.875	4.06249	42.2188	12.2707	36.3646	0.724857	32.1771	1.73957	43.9583	11.6617
26.4133	30.5312	0.425818	32.3021	0.499463	33.0208	1.71666	33.8438	0.424026	33.4583	4.67909	40.0938	10.1733	36.9688	1.34992	31.7604	1.35829	44.7396	12.4641
26.4338	29.8125	-0.256584	32.1354	0.376536	31.3125	0.0468299	35	1.59845	33.4792	4.73336	38.9167	9.02395	37.7188	2.12095	32.0729	1.70636	45.5	13.2459
26.4542	30.5208	0.488292	31.5521	-0.16291	32.0625	0.83546	33.0938	-0.289517	33.1042	4.39195	37.2917	7.42681	37.9271	2.35046	31.1562	0.825446	45.2083	12.9757
26.4747	30.125	0.129195	31.2812	-0.389708	32.5625	1.37421	35.8438	2.47888	31.7604	3.08196	35.0729	5.23605	37.375	1.81969	31.5625	1.26763	43.8646	11.6536
26.4951	29.7396	-0.219291	32.3333	0.706558	32.9271	1.77767	33.2083	-0.138022	32.9792	4.33463	35.3229	5.51416	37.6354	2.10156	31.3646	1.10583	43.6146	11.4254
26.5156	31.7083	1.78658	31.4479	-0.134529	32.1667	1.05625	34.2917	0.963938	31.8021	3.19163	32.7917	3.01116	38.4062	2.89399	32.0625	1.84004	42.6458	10.4785
26.5361	30.7708	0.886403	32.2604	0.722449	32.4062	1.33495	33.2604	-0.0485725	30.9062	2.33004	32.3229	2.57078	36.5208	1.0303	31.8021	1.6161	42.1875	10.0423
26.5565	30.875	1.02808	32.4688	0.975409	31.4583	0.42628	33.6562	0.366114	29.6667	1.12487	32.2917	2.56804	36.5417	1.07301	31.6875	1.53817	40.6875	8.56449
26.577	31.375	1.56579	32.9167	1.4681	31.3438	0.351061	34.3125	1.04133	29.0833	0.576101	32.1771	2.48209	36.25	0.80336	33	2.88751	39.4792	7.37852
26.5974	30.0417	0.270358	32.7396	1.33594	31.2396	0.286382	33.3646	0.112496	29.6562	1.18375	31.375	1.70877	36.2708	0.846348	34.2604	4.18494	37.9375	5.85937
26.6179	29.4167	-0.316547	33.1875	1.82892	30.9896	0.0759912	32.8438	-0.389143	28.8958	0.458226	32.5833	2.94599	36.1146	0.712393	33.9583	3.92006	37.4479	5.39245
26.6383	30.1875	0.492577	33.7188	2.40539	31.3438	0.46989	33.0417	-0.171918	28.3333	-0.0692177	31.3542	1.74584	34.9688	-0.411005	32.1667	2.16577	36.5312	4.4986
26.6588	30.5833	0.926894	34.9375	3.6695	31.0938	0.259744	32.8958	-0.29833	28.8333	0.466001	31.0521	1.47291	35.7708	0.413654	33.1562	3.19292	35.5417	3.53197
26.6792	30.375	0.757238	35.6771	4.4546	30.6146	-0.179445	33.0938	-0.0808779	28.5104	0.178465	30.9479	1.39802	36.9479	1.61345	32.1042	2.17858	35.3438	3.35716
26.6997	30.2083	0.629444	36.2812	5.10442	31.2604	0.506488	33.4583	0.303355	30.1771	1.88067	30.7083	1.18785	35.8125	0.500891	31.3125	1.42483	34.1458	2.1825
26.7201	29.7604	0.220594	35.375	4.24398	30.1875	-0.526207	32.7188	-0.416466	28.3854	0.124713	31.2917	1.80072	35.8646	0.57597	29.4375	-0.412063	34.625	2.68507
26.7406	29.8438	0.343187	35.8229	4.73785	31.0312	0.357887	33.8125	0.69716	28.7396	0.514747	30.5312	1.06997	36.6042	1.33869	29.9479	0.136639	34.4062	2.48987
26.761	29.3646	-0.0965246	35.9271	4.88812	30.6562	0.0233541	34.1354	1.04007	28.7188	0.529944	31.0833	1.65184	37.4167	2.17447	30.1562	0.383439	34.3854	2.49273
26.7815	29	-0.421459	35.7708	4.77812	31.2708	0.678527	33.7083	0.633087	28.7708	0.618219	30.1458	0.744268	36.5208	1.30205	30.2188	0.484587	32.9583	1.08949
26.8019	29.2292	-0.15245	36.0521	5.10577	30.2292	-0.322428	33.8229	0.767888	29.1458	1.02957	29.8958	0.524322	36.1771	0.981855	30.0208	0.325499	33.5312	1.6864
26.8224	29.1042	-0.237412	35.3229	4.42315	30.9375	0.426739	33.0104	-0.024281	28.8229	0.743174	29.6979	0.356588	38.8542	3.68263	30.2396	0.583259	33.4271	1.60638
26.8428	29.6667	0.365319	35.9375	5.08443	31.0104	0.540613	34.6771	1.66283	29.3542	1.3111	30.4479	1.1369	38.3958	3.24814	30.6875	1.07037	33.25	1.45358
26.8633	29.3333	0.072411	35.1458	4.3396	31.3958	0.967108	34.1042	1.11047	29.6667	1.66044	30.1667	0.88609	39.1875	4.06378	30.4062	0.828488	34.6979	2.92593
26.8837	29.8854	0.665114	34.2292	3.46993	30.1667	-0.220857	33.0729	0.0998938	27.75	-0.219218	29.7188	0.468743	39.5104	4.41081	31.0312	1.49304	34.1458	2.39843
26.9042	28.5521	-0.627406	34	3.2879	31.2812	0.935051	33.6146	0.662346	28.5	0.567948	29.7292	0.509859	40.2708	5.19549	31.3854	1.88694	31.9583	0.235663
26.9246	28.8958	-0.242648	32.5417	1.87685	29.4688	-0.836003	33.8333	0.901995	28.375	0.480276	30.6458	1.45735	40.875	5.82405	30.6771	1.21852	31.8854	0.187625
26.9451	29.3125	0.215221	32.1771	1.5597	31.1042	0.840983	33.4167	0.506342	28.1979	0.340683	29.9375	0.779978	42.5729	7.54651	32	2.58154	31.9792	0.306401
26.9655	29.5312	0.475367	32.9167	2.34686	30.7188	0.497258	31.4062	-1.48295	28.2708	0.451253	29.875	0.748564	41.9375	6.93577	32.7812	3.40306	33.0521	1.40449
26.986	29.5208	0.506541	31.0208	0.498754	30.8125	0.632822	32.8646	-0.00337507	27.375	-0.406765	29.2708	0.175613	42.5938	7.61683	32.4896	3.15185	33.0729	1.45065
27.0065	29.2188	0.246242	31.875	1.4008	29.4271	-0.710659	33.6042	0.757562	27.8229	0.0791295	29.375	0.311124	42.5104	7.55846	33.8125	4.51541	32.6771	1.08028
27.0269	29.6562	0.725721	30.7188	0.292569	30.6042	0.508484	33.6562	0.831113	27.3542	-0.351481	29.5625	0.530098	41.0521	6.12522	33.6146	4.35831	32.5208	0.949649
27.0474	30.1771	1.28873	31.7917	1.41366	30.8021	0.748581	32.3542	-0.449389	28.625	0.957655	29.5625	0.561701	41.8646	6.96296	32.5625	3.34723	32.0833	0.537913
27.0678	29.5104	0.664427	30.375	0.0453082	29.8854	-0.125781	34.1979	1.41606	28.375	0.74612	30.125	1.15593	40.375	5.49876	33.1146	3.9405	31.8125	0.292992
27.0883	30.8646	2.06115	29.7188	-0.562476	29.7604	-0.208355	33.9896	1.22953	29.4583	1.86808	29.0625	0.125295	40.6146	5.76386	35.1771	6.04436	33.1667	1.67322
27.1087	29.8125	1.05183	30.1979	-0.0559186	29.9896	0.0633601	33.7708	1.0327	29.0417	1.4902	30.3542	1.44895	38.5104	3.68535	35.2188	6.12757	32.3333	0.866092
27.1292	31.3021	2.58436	29.8646	-0.361714	30.3438	0.460198	33.4375	0.721405	29.5938	2.08124	30.7083	1.83524	39.7292	4.9299	35.625	6.57555	32.6667	1.22578
27.1496	30.5625	1.88792	30.1042	-0.0944448	30.1667	0.325908	32.8438	0.149805	28.6042	1.13077	30.0104	1.16957	38.3854	3.61209	33.8229	4.81537	34.2083	2.79395
27.1701	31.2812	2.65001	30.5208	0.350055	31.375	1.57716	35.3438	2.67207	29.25	1.81588	31.4583	2.64986	36.1458	1.39858	35.2708	6.30537	32.7292	1.34143
27.1905	30.4062	1.81854	31	0.857203	30	0.245196	35.1667	2.51736	29.6042	2.20948	31.625	2.84904	36.6771	1.95605	34.7812	5.85806	33.9792	2.61823
27.211	29.4479	0.903932	30.7604	0.645749	30.3229	0.611274	35.3125	2.68568	30.7188	3.36367	33.0208	4.27751	35.4271	0.732413	34.2083	5.32759	34.0417	2.70768
27.2314	30.3229	1.82285	30.3854	0.299025	29.8438	0.17539	35.1875	2.58329	31.3854	4.0701	31.9375	3.22694	36.4271	1.75891	32.4792	3.64106	35.7708	4.46394
27.2519	29.4167	0.960717	30.1146	0.0566162	29.6875	0.0625463	36.8021	4.22059	31.6875	4.4121	32.4792	3.8015	36.3021	1.66055	32.1562	3.36095	36.0104	4.73076
27.2723	30.3438	1.93211	29.9896	-0.0398118	29.125	-0.456425	36.1771	3.61842	31.9792	4.74386	32.3542	3.70952	35.6771	1.06233	30.8333	2.08103	35.6667	4.4144
27.2928	29.0729	0.705778	29.4375	-0.563175	29.7708	0.233059	36.0938	3.55803	32.9583	5.76328	33.625	5.01351	35.8542	1.26633	30.8125	2.10337	36.8646	5.63985
27.3132	28.4896	0.167142	30.2396	0.267775	29.9271	0.433082	36.1979	3.68526	32.2292	5.07452	33.0521	4.47387	34.8021	0.241312	30.0104	1.34464	37.5729	6.37587
27.3337	28.2292	-0.0483839	29.7708	-0.17196	28.8854	-0.564689	36.2604	3.77093	31.2396	4.12551	33.6458	5.10104	36.0729	1.53935	29.5417	0.919423	40.1042	8.93495
27.3541	28.6979	0.465451	31.5938	1.68012	29.2083	-0.197754	34.3021	1.83588	32.2812	5.20792	33.0312	4.51999	35.2188	0.712519	29.5208	0.942306	39.4792	8.33793
27.3746	27.4792	-0.708019	30.6146	0.730264	29.4062	0.0443033	33.9271	1.48428	32.75	5.71757	32.8125	4.33491	35.0833	0.604583	29.8021	1.26745	40.6875	9.57439
27.395	28.25	0.108287	29.9167	0.0618053	28.75	-0.567684	33.7708	1.35155	31.75	4.75863	32.9583	4.51454	35.4896	1.03845	27.8646	-0.625968	40.9583	9.8735
27.4155	27.625	-0.471045	30.1875	0.362245	29.2396	-0.0867681	33.7917	1.39601	30.3021	3.35193	32.3333	3.92347	33.8542	-0.569202	28.8333	0.387042	39.5312	8.47484
27.4359	28.1562	0.106067	29.8646	0.0690816	29.8229	0.48802	33.8125	1.44058	31.3333	4.42457	31.625	3.24919	33.8021	-0.593384	29.8958	1.49398	39.3542	8.32633
27.4564	28.1562	0.152123	29.1771	-0.588517	29.8333	0.490014	33.3229	0.97485	30.4271	3.55987	31.0625	2.72088	33.8021	-0.604144	28.0104	-0.346812	39.9271	8.92796
27.4768	27.875	-0.0828772	29.6771	-0.0978742	29.1146	-0.237037	32.9896	0.665485	30.1875	3.362	31	2.69269	35.0208	0.599784	28.4167	0.104241	38.9688	7.99849
27.4973	27.0312	-0.880183	29.9896	0.205416	30.0417	0.681868	32.3333	0.0333163	30.125	3.34137	30.5625	2.28964	34.25	-0.185731	28.0938	-0.173692	37.2292	6.28792
27.5178	27.9583	0.0854775	28.9375	-0.855729	29.375	0.00714616	31.9792	-0.296655	29.3125	2.5709	29.375	1.13671	34.2396	-0.210689	27.7812	-0.441027	36.5104	5.59833
27.5382	27.3542	-0.479918	29.9271	0.124941	29.8854	0.50963	31.6771	-0.57443	28.4792	1.77977	29.0729	0.86933	34.8854	0.420743	29.3021	1.12515	35.8438	4.96097
27.5587	28.3229	0.527798	30.0521	0.241175	28.4479	-0.935681	32.0417	-0.19158	28.1458	1.4888	28.9688	0.799995	33.5625	-0.916435	28.1562	0.0248454	35.6042	4.75085
27.5791	27.4688	-0.287209	29.7604	-0.0591106	30.4375	1.04621	32.1875	-0.0273666	27.7708	1.15632	28.0729	-0.0608778	34.6875	0.194443	27.9375	-0.148197	34.375	3.55128
27.5996	27.8229	0.106311	28.6771	-1.15091	30.0938	0.694899	32.7708	0.57446	27.4375	0.86567	28.3229	0.224212	34.0938	-0.413288	27.5312	-0.508558	33.3333	2.53937
27.62	26.5208	-1.15622	30.625	0.788679	30.2396	0.833289	32.625	0.447235	26.875	0.346017	28.6562	0.592764	35.4375	0.916621	27.9896	-0.00415441	33.2708	2.50677
27.6405	27.5417	-0.121682	30.8021	0.957587	28.5417	-0.871949	32.1562	-0.00279444	26.5	0.0140261	28.2083	0.180195	34.6042	0.0695872	28.0417	0.0941799	33.2396	2.50556
27.6609	28.375	0.725556	30.4688	0.616226	29.1146	-0.306231	32.5312	0.39104	27.3125	0.869698	27.5938	-0.398911	33.75	-0.79814	28.3958	0.494779	32.3854	1.68159
27.6814	27	-0.635346	30.5938	0.733346	29.9271	0.499194	31.4479	-0.673345	26.7604	0.360948	28.4688	0.511695	35.3438	0.782189	29.1042	1.24973	31.5729	0.899433
27.7018	27.4062	-0.214804	31.3854	1.51728	30.0208	0.58599	32.7604	0.658217	26.5104	0.154444	27.8854	-0.0359027	35.2708	0.695993	27.4688	-0.338897	31.1042	0.461173
27.7223	28.0938	0.487182	32.0417	2.16595	29.8125	0.370826	31.8333	-0.24969	26.6146	0.30227	27.0312	-0.854205	35.125	0.537019	27.3021	-0.458589	32.0729	1.46056
27.7427	27.625	0.0331123	32.9479	3.06476	29.8125	0.364117	32.2292	0.165432	25.9167	-0.351826	28.0312	0.181789	34.0208	-0.580148	26.7396	-0.973933	31.4167	0.835095
27.7632	27.4583	-0.11868	32.9375	3.04705	29.6979	0.242948	31.125	-0.919331	26.25	0.0254903	28.5625	0.749162	34.0104	-0.603424	28.1354	0.412438	30.8125	0.261861
27.7836	27.2812	-0.280694	31.3229	1.42533	30.0104	0.548984	31.9271	-0.0977316	26.75	0.569636	27.2292	-0.54792	35.6042	0.977606	28.3125	0.580241	31.4375	0.917941
27.8041	27.1146	-0.432098	31.3958	1.49125	29.4375	-0.0302734	31.3958	-0.609351	27.0417	0.90561	27.2083	-0.532372	34.9896	0.350443	28.0417	0.300307	30.7708	0.282503
27.8245	26.8333	-0.697891	30.9479	1.03649	29.75	0.276008	32.0938	0.0803913	26.6667	0.57508	27.6979	-0.0537072	36.0938	1.44217	28.0208	0.270555	30.125	-0.331955
27.845	27.9583	0.415156	31.625	1.70687	30.2396	0.759495	33.1354	1.114	25.5312	-0.515704	28.2604	0.498003	36.0312	1.36737	28.3646	0.605567	30.8125	0.387068
27.8654	27.75	0.195065	30.4167	0.491989	31.2396	1.75352	32.0417	0.0123008	25.2292	-0.822808	27.4792	-0.293907	35.7604	1.08438	29.6042	1.83659	29.9271	-0.466678
27.8859	27.2396	-0.326916	30.9688	1.03767	30.2396	0.74767	32.125	0.087801	26.7083	0.6515	28.4896	0.705979	36.5833	1.89528	27.8333	0.0573837	30.0938	-0.268192
27.9063	27.8333	0.255464	31.3646	1.42725	29.9479	0.450275	32.1042	0.0592483	26.5833	0.521804	28.0729	0.278911	37.8854	3.18548	28.7188	0.934605	30.8229	0.492941
27.9268	28.1667	0.577622	30.7292	0.785723	31.0312	1.528	30.75	-1.30252	26.8438	0.777687	26.5521	-1.2522	36.4792	1.76749	29.6667	1.87451	29.9375	-0.360362
27.9472	27.4271	-0.172943	30.9271	0.97768	30.6979	1.18918	32.9167	0.85665	25.9688	-0.101684	27.9271	0.112661	36.3646	1.64131	28.0833	0.283342	29.2604	-1.00518
27.9677	28.0521	0.441269	30.5521	0.596868	31.0312	1.51716	32.75	0.682605	25.4479	-0.626727	27.3542	-0.47027	35.8438	1.10902	27.7917	-0.0159765	30.6042	0.335258
27.9882	27.5521	-0.0693242	31.0938	1.13287	31.3854	1.86608	31.7396	-0.335076	26.7604	0.681726	28.2604	0.426095	36.3229	1.57687	28.8229	1.0078	31.2708	0.998765
28.0086	28.1979	0.56611	30.9583	0.991937	30.9688	1.4443	32.1979	0.116106	25.5625	-0.520075	28.0208	0.176755	36.5833	1.82611	29.5	1.6776	31.3333	1.05825
28.0291	28.3438	0.701738	30.7812	0.809485	32.0938	2.56431	32.7812	0.692402	26.5625	0.476203	28.5521	0.698378	35.9271	1.15882	29.9479	2.1184	30.6667	0.388721
28.0495	27.6771	0.0250607	30.8438	0.866763	32.3125	2.77819	32.8333	0.737561	25.4167	-0.67319	28.3646	0.50138	36.5938	1.81459	30.0729	2.23648	30.3438	0.0630868
28.07	28.0417	0.379827	30.5	0.51794	31.4375	1.89844	32.9792	0.876584	25.9792	-0.114088	28.5208	0.648261	36.2292	1.43925	31.5417	3.69848	29.9583	-0.324899
28.0904	29.8021	2.13062	29.2396	-0.747403	31.4375	1.89381	32.1667	0.0573875	25.6667	-0.429823	29.0833	1.20152	35.4583	0.657796	30.7188	2.869	29.7292	-0.556488
28.1109	28.7188	1.03786	31.4792	1.4874	31.1979	1.64972	33.4062	1.29039	25.5833	-0.51623	28.6354	0.744495	36.3646	1.55357	31.875	4.01886	30.5	0.203003
28.1313	29.4688	1.77863	31.4271	1.43069	30.6562	1.10367	32.5417	0.419335	26.5104	0.398084	28.3646	0.46468	36.4479	1.62656	30.4167	2.55433	30.8958	0.587642
28.1518	31.1458	3.44667	30.6667	0.665789	31.3021	1.74525	33.0833	0.954646	25.9479	-0.177023	29.0833	1.17458	35.1771	0.345534	30.1875	2.31914	30.625	0.305762
28.1722	30.8646	3.15657	30.6875	0.682288	31.1771	1.61611	32.5938	0.458821	26.2917	0.154282	29.5833	1.66585	36.1458	1.30423	29.75	1.87579	30.2083	-0.121803
28.1927	30.0833	2.36667	30.7604	0.751017	32.125	2.56001	33.1354	0.994359	27.1042	0.9545	29.9688	2.04268	36.3646	1.51306	29.6979	1.81805	30.4479	0.107028
28.2131	29.9375	2.21238	30.8646	0.851144	30.8646	1.2957	32.5104	0.363345	26.1042	-0.0576201	29.9062	1.97171	36.0521	1.19078	29.4271	1.54174	31.3542	1.00267
28.2336	29.6146	1.8812	29.9167	-0.100665	30.5208	0.948185	33.3229	1.16994	27.0417	0.867922	29.0521	1.10921	36.125	1.25406	28.8854	0.994773	30.9896	0.627635
28.254	29.2604	1.51896	31.5521	1.53101	30	0.423705	32.8333	0.674573	26.8229	0.637377	30.5521	2.601	35.6875	0.807068	29.0521	1.15632	31.4375	1.06524
28.2745	28.8333	1.08401	30.4792	0.454495	31.25	1.67018	34.5729	2.40848	26.625	0.427827	30.9167	2.95751	36.6562	1.76646	28.3958	0.495136	31.5625	1.18008
28.2949	28.3958	0.638824	31.6979	1.6698	31.0729	1.48969	34.5312	2.36126	27.75	1.54136	31.9583	3.99123	36.1562	1.25725	29.3125	1.40705	32.2708	1.8784
28.3154	29.0625	1.298	31.9062	1.87483	31.4479	1.86142	33.9479	1.77248	28.375	2.15505	30.8542	2.87924	36.4271	1.519	28.5521	0.642056	32.7812	2.37895
28.3358	28.2812	0.509461	31.0104	0.975842	31.6146	2.02492	33.9583	1.77756	28.6771	2.44598	29.8438	1.86114	35.3125	0.395485	28.2396	0.325163	32.5938	2.18174
28.3563	30	2.22111	32.75	2.71242	30.1667	0.573973	34.125	1.93901	26.1667	-0.0754163	30.0208	2.03066	36.5521	1.62627	28.4583	0.539701	32.0938	1.67217
28.3767	28.7083	0.922542	32.0104	1.96998	29.75	0.154394	32.5729	0.381819	27.6667	1.41376	30.6146	2.61698	38.0833	3.14887	28.6771	0.754419	31.4792	1.04816
28.3972	28.8333	1.04083	31.7188	1.6756	31.625	2.0266	33.0833	0.887243	28.1875	1.92394	29.75	1.74509	36.75	1.80702	28.7188	0.792236	32.125	1.68472
28.4176	29.0938	1.29473	31.9688	1.92304	30.8854	1.28435	33.8229	1.62195	28.2396	1.96552	30.25	2.23792	37.7917	2.84031	28.7292	0.798983	31.8646	1.41518
28.4381	28.8854	1.08008	32.2292	2.18104	30.4583	0.854726	34.1667	1.96093	27.4896	1.20519	30.4271	2.40796	38.1562	3.19666	28.3542	0.420495	31.375	0.916613
28.4585	28.4583	0.646866	31.4792	1.42877	30.3125	0.70647	34.0104	1.80003	27.25	0.955432	30.625	2.59896	36.4583	1.49065	28.6146	0.677605	32.0417	1.57445
28.479	28.8958	1.07843	31.8854	1.8329	30.6042	0.995837	34.4271	2.21216	27.9479	1.64334	30.1354	2.10259	35.3854	0.409777	29.6042	1.66406	32.3229	1.84701
28.4995	28.6042	0.781026	31.5625	1.50802	30.4688	0.858243	33.5208	1.30149	26.5521	0.237657	29.3438	1.30426	37.4479	2.46446	29.5104	1.56737	32.1667	1.68223
28.5199	27.8854	0.0567307	32.6458	2.58952	31.3021	1.68952	32.9688	0.745096	26.8021	0.477972	30.75	2.70399	37.9792	2.98804	28.6771	0.731269	31.5729	1.08009
28.5404	27.2292	-0.60487	32.625	2.56702	31.9896	2.37509	33.9479	1.72007	27.8854	1.55178	30.2188	2.16634	38.5	3.50134	28.1458	0.197436	30.3542	-0.146903
28.5608	27.8542	0.0149726	33.0417	2.98215	31.1146	1.49828	33.9271	1.69515	27.6146	1.27159	29.7083	1.64965	38.9375	3.93144	29.3125	1.3617	31.25	0.740837
28.5813	28.1458	0.301676	33.6667	3.60577	31.7396	2.12159	32.7708	0.534931	27.3542	1.00197	29.375	1.31018	38.7812	3.76794	29.0521	1.09906	31.3438	0.826642
28.6017	28.0938	0.244824	33.6354	3.57329	31.75	2.13044	33.9896	1.74983	26.9583	0.597103	29.3438	1.27292	39.4896	4.46916	29.6562	1.70119	30.8229	0.29801
28.6222	29.6875	1.834	34.5729	4.5097	29.8229	0.201916	33.6458	1.40233	27.5	1.1299	30.1042	2.02745	39.4271	4.39969	29.625	1.66808	31.6042	1.07161
28.6426	28.8542	0.996286	35.0729	5.00877	31.3021	1.67976	34.2708	2.02371	26.5417	0.162851	29.1042	1.0217	39.6979	4.66369	29.9896	2.03099	31.3438	0.80369
28.6631	29.0833	1.22127	36.2396	6.17464	31.0833	1.45981	34.1667	1.91603	26.8958	0.508468	31.0521	2.96399	39.1458	4.10491	29.375	1.41491	32.0729	1.5255
28.6835	28.9479	1.08186	34.7708	4.70525	31.9167	2.29207	33.25	0.995958	26.1562	-0.239502	30.3646	2.271	40.4583	5.41086	29.8438	1.88234	31.625	1.07038
28.704	29.5	1.63014	36.6458	6.57976	32.5104	2.88487	34.3229	2.06559	26.0208	-0.383143	30.2083	2.10938	41.3021	6.24819	30.4583	2.49579	31.5938	1.03207
28.7244	27.9792	0.105706	37.0104	6.94399	31.1146	1.48821	34	1.7395	26.4062	-0.00578897	30.0208	1.91665	41.5	6.43984	30.8646	2.90109	32.4688	1.90016
28.7449	29.4896	1.61271	37.5417	7.47504	32.1667	2.53958	34.875	2.61144	27.1875	0.767561	29.3646	1.25529	41.2396	6.17329	30.2188	2.25448	32.1875	1.61214
28.7653	28.9479	1.06783	38.7188	8.65207	30.9583	1.33066	33.8438	1.57724	27.5729	1.14524	30.4062	2.29198	41.5	6.42771	31.1562	3.19139	32.3125	1.73052
28.7858	29.2396	1.35648	40.9583	10.8918	31.6354	2.00728	33.7604	1.49108	27.6458	1.21058	29.2708	1.15171	42.6042	7.52603	30.5312	2.56598	32.0729	1.48447
28.8062	28.1562	0.270316	42.4688	12.4024	31.5104	1.88194	33.4479	1.17586	27.6667	1.224	29.5417	1.41782	44.2708	9.18698	31.0208	3.05533	32.8438	2.24898
28.8267	28.9271	1.03852	44.4896	14.4236	31.8333	2.20464	34.7083	2.43367	26.7604	0.310501	30.1042	1.97573	44.1042	9.01474	30.7188	2.7532	32.6146	2.01364
28.8471	29.7812	1.89024	49.5521	19.4867	33.4271	3.7983	35.0938	2.81659	27.5833	1.12633	29.4688	1.33586	45.1875	10.0926	30.9375	2.97208	31.6667	1.0597
28.8676	29.5938	1.7005	58.2188	28.154	32.5104	2.88166	35.4479	3.16838	25.9792	-0.484764	29.0417	0.90444	45.8333	10.7332	31.5521	3.58698	32.5	1.88716
28.888	29.9375	2.0422	69.0208	38.957	32.4062	2.77764	35.1875	2.9057	27.0312	0.560555	30.5833	2.4419	47.6771	12.5718	31.6146	3.64997	32.5938	1.97517
28.9085	29.5625	1.66534	90.3333	60.2704	32.8958	3.26749	35.2604	2.97647	27.7812	1.30395	30.125	1.9795	47.0521	11.9418	32.4792	4.51523	33.7188	3.09459
28.9289	29.8958	1.99701	125.688	95.6257	33.25	3.62205	36.0521	3.7661	27.2396	0.755848	29.8125	1.66305	49.625	14.5098	33.5625	5.59942	34.5938	3.96416
28.9494	30.7708	2.87055	172.521	142.46	34.125	4.49757	37.0833	4.79542	27.625	1.13499	30.9375	2.78424	51.6875	16.5676	32.625	4.66296	33.7292	3.09428
28.9699	30.4062	2.50469	207.365	177.306	34.2396	4.61279	36.8021	4.51236	27.1146	0.618456	30.7708	2.61388	53.5312	18.4067	33.3438	5.38293	32.8438	2.20373
28.9903	30.8229	2.92028	236.99	206.932	34.1146	4.48856	37.3125	5.02109	27.9167	1.41459	30.6667	2.50616	57.1771	22.0481	33.7604	5.80099	33.5104	2.8654
29.0108	31.7188	3.81522	265.323	235.267	35.9583	6.33319	37.3438	5.05075	27.8542	1.3463	29.9062	1.74231	58.875	23.7417	35.2396	7.28174	32.6667	2.01681
29.0312	31.8542	3.94995	286.542	256.488	34.7812	5.15711	37.625	5.33053	28.25	1.7365	31.0312	2.86401	65.3229	30.1855	35.8854	7.92934	34.1354	3.48086
29.0517	31.4792	3.57445	297.958	267.906	36.1979	6.57491	37.5833	5.28751	29.0625	2.54354	31.3333	3.16293	72.4271	37.2856	37.1771	9.22295	34.8854	4.22631
29.0721	32.0625	4.15748	299.271	269.221	38.6875	9.06574	37.9062	5.60919	29.2396	2.71532	30.9271	2.75364	78.8958	43.7505	37.8854	9.9334	35.7604	5.09691
29.0926	32.8229	4.91779	282.833	252.786	41.9896	12.3692	38.1042	5.80598	29.5208	2.99143	32.3021	4.12572	91.3438	56.1946	39.6458	11.6961	35.2396	4.57182
29.113	34.125	6.21996	246.438	216.393	45.875	16.2561	39.5417	7.24246	27.8333	1.29895	31.1146	2.93544	111.646	76.4931	41.8958	13.9486	35.4583	4.78646
29.1335	36.0938	8.18899	198.812	168.77	50.0312	20.414	39.9792	7.67906	30.6667	4.12747	32.5521	4.37029	135.771	100.615	46.1562	18.2117	36.7292	6.05334
29.1539	37.125	9.22071	160.688	130.648	60.2604	30.6449	39.1354	6.83453	30.2396	3.69573	31.8958	3.71151	167.885	132.726	49.4375	21.4958	34.5521	3.87244
29.1744	40.1354	12.2318	128.906	98.8696	74.8125	45.1988	39.0417	6.7401	31.1146	4.56624	32.8646	4.67787	198.542	163.379	55.7396	27.8009	38.4479	7.76461
29.1948	46.0938	18.191	98.3229	68.2893	97.9271	68.3154	41.1979	8.89579	32.0625	5.50982	32.0312	3.84227	223.469	188.303	66.3542	38.4187	37.625	6.93818
29.2153	49.4167	21.515	71.4583	41.4279	126.281	96.6717	42.6771	10.3745	30.6354	4.07857	32.7708	4.57971	241.167	205.998	82.8438	54.9117	38.6562	7.96606
29.2357	51.0729	23.1725	56.2396	26.2125	148.062	118.455	42.4688	10.1658	32.0625	5.50165	33.6667	5.47354	255.76	220.589	113.938	86.009	38.125	7.43159
29.2562	59.0312	31.1322	47.5729	17.5493	161.083	131.478	44.8958	12.5927	31.9271	5.36239	34.5	6.30499	262.281	227.107	157.906	129.981	38.9688	8.27227
29.2766	83.4375	55.5401	44.3958	14.3759	176.719	147.116	45.1146	12.8114	33.2188	6.65038	34.5208	6.32408	269.438	234.261	213.656	185.735	40.9688	10.2693
29.2971	127.75	99.8545	42.1667	12.1505	193.583	163.983	44.8958	12.5926	33.1562	6.58436	35.0625	6.86412	247.031	211.852	262.875	234.958	41.3646	10.6624
29.3175	160.781	132.888	40.4167	10.4044	196.542	166.944	48.3125	16.0094	35.5938	9.01851	36.0312	7.83138	215.552	180.371	312.333	284.421	42.0208	11.316
29.338	195.708	167.817	37.4688	7.4606	197.812	168.218	48.5208	16.218	37.9271	11.3486	38.8021	10.6009	184.448	149.265	363.656	335.748	43.25	12.5427
29.3584	236.115	208.226	37.2188	7.21483	193.833	164.242	51.6562	19.3537	37.8125	11.231	41.4062	13.2038	158.115	122.929	449.531	421.628	45.6771	14.9675
29.3789	307.792	279.905	36.3854	6.38588	174.969	145.38	55.4583	23.1563	42.5938	16.0094	43.8854	15.6818	128.906	93.7194	411.49	383.591	48.8021	18.0903
29.3993	464.073	436.189	36.0833	6.08832	144.615	115.03	63.6875	31.386	46.4792	19.8921	49.6458	21.4413	105.073	69.8844	356.417	328.523	52.25	21.5361
29.4198	517.083	489.203	34.9583	4.968	116.427	86.8453	72.7708	40.4701	54.7917	28.2021	56.5833	28.3779	85.6562	50.4662	330.167	302.278	55.5729	24.8572
29.4402	438.896	411.019	33.9583	3.97282	97.8958	68.3175	88.8542	56.5542	66.4271	39.8351	70.9896	42.7835	72.8958	37.7044	278.26	250.378	63.8438	33.1263
29.4607	441.76	413.887	33.7396	3.75904	78.4375	48.8628	105.271	72.9718	80.6667	54.0725	93.3229	65.1162	63.9167	28.724	191.542	163.664	77.6979	46.9788
29.4812	501.125	473.255	33.7604	3.78499	60.7188	31.1477	126.917	94.6186	103.229	76.6329	133.146	104.939	57.1667	21.9729	145.646	117.774	104.25	73.5295
29.5016	380.281	352.415	33.0417	3.07151	50.0833	20.5161	142.115	109.818	141.469	114.871	165.396	137.188	54.875	19.6803	108.708	80.8427	139.385	108.664
29.5221	282.51	254.648	32.9688	3.00401	44.1354	14.5722	155.031	122.736	187.635	161.036	193.198	164.99	51.4688	16.2733	73.7396	45.8801	181.562	150.84
29.5425	250.865	223.006	32.5104	2.55123	39.5312	9.97207	159.75	127.456	232.573	205.971	211.917	183.709	50.6042	15.408	56.4896	28.6364	213.521	182.797
29.563	188.594	160.74	32.6562	2.70278	38.2083	8.65335	160.927	128.634	271.823	245.22	223.083	194.876	49.3229	14.1262	47.9583	20.1116	245.146	214.421
29.5834	121.083	93.2338	31.6979	1.7503	37.3438	7.79308	168.552	136.261	309	282.396	225.677	197.47	48.1354	12.9384	43.5312	15.6912	266.729	236.004
29.6039	91.7396	63.8948	31.375	1.43339	35.5833	6.0371	158.479	126.19	331.865	305.259	228.75	200.543	45.8229	10.6256	41.3646	13.5313	285.26	254.534
29.6243	71.9479	44.1081	31.1458	1.21037	34.7917	5.24999	137.833	105.546	354.99	328.383	220.052	191.845	45.5104	10.313	40.1354	12.3092	294.833	264.107
29.6448	55.0833	27.2487	31.4792	1.55001	34.3542	4.81717	120.854	88.5685	361.375	334.768	189.823	161.617	44.4688	9.27137	38.1042	10.2851	299.094	268.367
29.6652	45.8854	18.0561	31.7292	1.80645	33.5417	4.00947	106.135	73.8518	347.104	320.497	151.333	123.128	44.1042	8.90696	36.2604	8.44874	292.115	261.388
29.6857	41.1354	13.3116	31.3542	1.43805	32.5104	2.98315	97.5417	65.2602	306.552	279.944	121.667	93.462	43.2604	8.06353	35.8125	8.00838	280.51	249.784
29.7061	39.4896	11.6715	31.6875	1.77813	32.8125	3.29028	83.8125	51.5333	255.427	228.819	104.771	76.5672	43.4792	8.28273	34.7292	6.93278	258.573	227.846
29.7266	37.7396	9.92738	30.8854	0.982934	33.6354	4.11836	71.8438	39.567	204.948	178.34	83.6562	55.4537	42.8542	7.65833	33.5104	5.72195	226.25	195.524
29.747	35.3438	7.53765	30.4167	0.521222	32.8021	3.29032	61.9479	29.6736	161.208	134.6	61.7292	33.5278	42.1146	6.91948	33.7396	5.95921	180.5	149.774
29.7675	33.9479	6.14812	31.8021	1.91382	34.3438	4.83741	55.1771	22.9054	123.25	96.642	51.1562	22.9562	40.0208	4.8266	33.6042	5.83207	142.917	112.191
29.7879	33.0417	5.24836	29.8021	-0.0788412	31.3542	1.85336	52.6667	20.3978	89.9583	63.3507	44.0208	15.8223	40.4792	5.28595	32.0625	4.29887	117.573	86.8484
29.8084	33.1146	5.32796	30.6146	0.74114	32.625	3.12985	48.5	16.2339	67.4896	40.8825	41.0312	12.8343	40.6875	5.49544	32.9167	5.16167	90.9896	60.266
29.8288	33.5729	5.79318	31.2083	1.34252	31.4271	1.93772	45.0625	12.7994	51.8125	25.2061	38.7812	10.5861	40.4479	5.25715	32.3438	4.59758	68.6979	37.9753
29.8493	31.8229	4.05025	30.0833	0.225297	32.2917	2.80821	43.875	11.615	45.6458	19.0403	36.9583	8.76502	41.5521	6.36276	31.5729	3.83575	58.6042	27.8828
29.8697	33.4167	5.65127	30.3021	0.451971	32.3542	2.87673	42.8021	10.5453	42.4167	15.8122	35.4375	7.24618	40.1875	4.99975	31.4167	3.68868	52.4271	21.7071
29.8902	31.5417	3.78373	29.4479	-0.394123	32.0208	2.54955	41.6354	9.38189	38.4167	11.8134	35.4688	7.27955	39.5208	4.3348	31.9062	4.18763	45.8958	15.1773
29.9106	32.0729	4.32264	29.7812	-0.0525696	32.1458	2.68082	42.1458	9.89573	37.7917	11.1897	34.1771	5.99014	38.5625	3.37832	31.9271	4.21801	44.3438	13.6269
29.9311	29.9583	2.21591	29.8958	0.0703815	31.3854	1.9268	40.7396	8.49301	35.375	8.77457	33.5625	5.37794	39.6146	4.4324	31.8438	4.1444	42.7812	12.0662
29.9516	30.4896	2.7552	29.8438	0.0268137	31.1042	1.65207	39.5833	7.34041	34.0729	7.47417	33.1042	4.92212	38.8125	3.63245	30.5729	2.88348	40.6771	9.96399
29.972	30.4583	2.73219	31.1042	1.29589	30.7708	1.32537	39.4062	7.16708	34.3958	7.79892	32.1562	3.97684	39.7604	4.58265	30.0521	2.37273	40.2396	9.52858
29.9925	29.8646	2.14688	30.0417	0.242204	32.0208	2.58214	38.4271	6.19179	32.9271	6.33217	32.375	4.19836	38	2.82465	31.2292	3.56009	40.5208	9.81207
30.0129	29.8542	2.14509	30.4271	0.63658	30.5104	1.0786	38.3542	6.12286	31.5208	4.92809	31.2188	3.04501	37.3854	2.21262	29.8542	2.19554	37.7812	7.07488
30.0334	29.1354	1.43516	29.5208	-0.260564	30.3229	0.898112	39	6.77279	31.6771	5.08666	31.8854	3.71471	38.2188	3.04865	30.1146	2.46659	37.9375	7.23367
30.0538	29.0729	1.38168	30.5417	0.769523	31.9062	2.48857	37.2396	5.01659	31.4167	4.82873	30.5833	2.41578	36.9271	1.75982	30.5833	2.94615	38.3125	7.61136
30.0743	29.0729	1.39089	29.6979	-0.0648248	31.4583	2.04791	36.7812	4.56258	31.0625	4.47722	30.9271	2.76282	36.7188	1.55446	29.5521	1.92589	36.6875	5.98919
30.0947	29.7083	2.03571	30.3542	0.600975	31.9271	2.52403	36.8958	4.68161	30.2917	3.7092	29.8333	1.67248	37.1146	1.95342	29.9375	2.32249	36	5.30467
30.1152	29.7708	2.10781	30.7188	0.975255	31.1354	1.73986	36.7604	4.55075	29.3438	2.76425	30.5729	2.41561	37.4271	2.26917	29.3125	1.70884	35.6562	4.96405
30.1356	28.0833	0.430101	29.4896	-0.244067	30.7083	1.3204	37.3229	5.11792	28.8958	2.31947	30.7917	2.63803	36.875	1.72049	29.1146	1.52246	36.1042	5.41524
30.1561	29.1354	1.49217	29.9271	0.203426	29.5625	0.182309	36.4375	4.23728	29.25	2.67694	30.9792	2.82934	36.5104	1.35944	28.6458	1.06543	35.9062	5.22075
30.1765	28.7708	1.13777	29.1458	-0.567684	31.9583	2.58601	36.0417	3.84634	28.2396	1.66999	29.8958	1.74994	35.5625	0.415203	28.2292	0.660664	35.0625	4.38057
30.197	29.3333	1.71064	29.5104	-0.199396	30.9375	1.57316	35.0208	2.83052	29.4271	2.86111	29.6458	1.504	36.9479	1.80444	30.2083	2.65191	34.5521	3.87388
30.2174	28.0208	0.408714	29.75	0.0440395	32.1875	2.83127	35.4583	3.27314	29.2188	2.65656	30.6146	2.47694	36.0104	0.870897	28.0625	0.518339	34.2708	3.59649
30.2379	28.3646	0.763228	30.2917	0.589706	31.7917	2.44367	35.4479	3.26796	28.5208	1.96259	29.0208	0.887509	36.9583	1.82291	29.1771	1.64537	34.2917	3.62134
30.2583	27.7708	0.180436	29.4583	-0.23948	30.6979	1.35827	35.25	3.0754	28.5417	1.98754	28.9375	0.808624	37.0625	1.93132	27.9688	0.449655	33.4271	2.76092
30.2788	28.0104	0.431171	29.1562	-0.537268	30.8958	1.56467	35.4479	3.27878	28.2188	1.6689	29.3646	1.24029	36.3333	1.20653	27.5521	0.045793	33.1771	2.51523
30.2992	28.5	0.932101	29.8958	0.206758	31.3229	2.00035	35.3854	3.22186	27.4271	0.881664	29.3438	1.22416	35.5833	0.461048	28.3021	0.808779	34.0417	3.38427
30.3197	28.5938	1.03739	29.5312	-0.153234	32.2083	2.89449	35.25	3.09213	28.1042	1.56335	29.7604	1.64566	34.875	-0.242626	29.0312	1.55111	34.6875	4.03471
30.3401	27.6875	0.142876	29.7708	0.0910875	31.5729	2.26791	35.3333	3.18127	28.9062	2.37019	29.0104	0.900628	35.6875	0.574673	28.4479	0.981126	32.7708	2.1228
30.3606	27.5833	0.0506379	29.8125	0.13764	31.2917	1.99563	36.1146	3.96844	26.9062	0.375112	29.4479	1.34322	35.9896	0.881696	27.5938	0.140488	32.2188	1.57561
30.381	27.0625	-0.458073	30.25	0.580174	32.2396	2.95264	34.9479	2.8078	27.6354	1.10936	29.2083	1.10886	36.2917	1.18886	28.7812	1.3417	32.6875	2.04941
30.4015	28.3125	0.804244	31.1667	1.50202	31.9688	2.69101	34.9479	2.81395	27.7917	1.27086	28.9792	0.885049	35.6042	0.506579	27.5417	0.116005	31.5417	0.908777
30.4219	28.2917	0.795922	30.2917	0.632351	31.5938	2.32535	34.7812	2.65354	28.3229	1.80752	29.5312	1.44261	36.1562	1.06402	28.2396	0.827993	33.0938	2.4662
30.4424	28.0312	0.548211	30.1042	0.450328	30.6042	1.34522	34	1.87867	27.3125	0.802675	29.5729	1.48989	35.1771	0.0903554	27.75	0.352663	32.0833	1.46128
30.4629	27.4688	-0.00138958	30.0729	0.424703	32.0208	2.77147	34.4167	2.30182	26.8542	0.350076	28.8958	0.818549	34.7604	-0.320671	28.25	0.867097	31.7396	1.12317
30.4833	27.0521	-0.404963	30.4375	0.795059	31.5417	2.302	34.8646	2.75634	27.0625	0.564306	29.1979	1.1265	35.9688	0.893443	28.2292	0.860878	32.8542	2.24354
30.5038	27.2708	-0.172925	30.2604	0.623895	33.0521	3.82224	34.0938	1.99222	26.9167	0.424531	28.3646	0.299167	36.5208	1.45145	27.5729	0.219424	31.0938	0.489056
30.5242	28.1146	0.684307	29.9062	0.275796	31.9062	2.68635	34.2396	2.14488	26.6667	0.180752	28.5938	0.534461	35.5312	0.467924	26.6354	-0.703099	32.0104	1.41181
30.5447	26.0104	-1.40618	30.875	1.25076	32.7083	3.4985	33.6875	1.59974	26.7188	0.239219	28.4271	0.374052	36.25	1.19287	27.1146	-0.228593	31.9688	1.37637
30.5651	27.2708	-0.131896	31.7604	2.14254	32.0521	2.85245	33.0625	0.981792	25.8854	-0.587569	30.5833	2.53669	34.5104	-0.540368	28.1354	0.787761	31.7083	1.12233
30.5856	27.4688	0.0800846	32.0104	2.39905	31.4271	2.23776	34.1562	2.08271	26.6146	0.148306	29.0104	0.970286	36.3646	1.32028	27.3854	0.033462	30.3542	-0.225312
30.606	28.2083	0.833927	31.8125	2.20779	32.8333	3.65445	34.1771	2.11083	26.6875	0.228093	28.7083	0.674847	35.8021	0.764401	27.2292	-0.126906	30.9167	0.343861
30.6265	27.4896	0.129629	31.3229	1.72502	32.4062	3.23792	34.2188	2.15989	26.8854	0.433042	28.8646	0.83787	34.1875	-0.843421	28.0312	0.671241	30.4271	-0.138902
30.6469	27.5417	0.19636	30.3229	0.731971	32.1354	2.97777	34.125	2.07365	25.5208	-0.924347	28.9479	0.928106	35.1562	0.132231	28.0312	0.667486	30	-0.559017
30.6674	26.8021	-0.528383	31.3333	1.74949	31.625	2.47815	34.1771	2.13336	26.1354	-0.302406	29.1354	1.12264	35.2604	0.243439	27.0833	-0.284005	29.8854	-0.672666
30.6878	27.0938	-0.242773	32.4271	2.85049	32.6458	3.50991	33.0104	0.974426	26.0625	-0.367803	29.1979	1.1923	35.7917	0.781871	27.7812	0.410518	31.6354	1.07842
30.7083	27.9896	0.647198	32.5833	3.01414	32.5833	3.45846	33.0312	1.00311	26.5833	0.160712	29.0625	1.06417	36.6771	1.67461	27.4583	0.084389	30.8333	0.277563
30.7287	27.5833	0.235279	33.0104	3.44876	33.1979	4.08422	34.2708	2.25066	26.4375	0.0227229	28.9167	0.925757	36.2917	1.29666	28.9062	1.52927	30.8646	0.31019
30.7492	27.9792	0.625638	32.0417	2.48771	33.0833	3.98093	33.3854	1.37332	25.3021	-1.10469	28.2604	0.277056	35.9792	0.991758	27.75	0.370174	30.4896	-0.0632848
30.7696	26.9688	-0.390059	32.2188	2.67263	33.0521	3.96109	32.9062	0.902344	26.7083	0.309732	28.9896	1.0139	36.1562	1.17658	27.9167	0.534171	30.8542	0.302971
30.7901	27.4271	0.0631881	32.7604	3.22229	32.8229	3.74346	33.2917	1.29607	24.6146	-1.77569	28.9271	0.959206	36.5625	1.59072	27.125	-0.259983	31.375	0.825625
30.8105	27.3958	0.0270461	33.0104	3.48042	33.7292	4.66137	32.7917	0.804485	26.1875	-0.194277	29.3333	1.37339	36.6875	1.72374	27	-0.387291	30.9479	0.40051
30.831	27.9375	0.564015	32.8958	3.37412	34.1667	5.11066	33.4896	1.51093	25.8542	-0.518955	29.6667	1.71479	36.8229	1.86732	28.6458	1.25642	30.7917	0.246376
30.8514	27.5729	0.194928	32.7396	3.2263	33.9479	4.90381	32.7917	0.821664	26.4896	0.120112	30.4896	2.5459	36.1042	1.15687	28.3229	0.931555	31.1458	0.602806
30.8719	27.875	0.492702	33.375	3.8703	34.2188	5.18667	34.4792	2.51792	25.6562	-0.709409	29.6979	1.76256	35.9167	0.977815	28.0104	0.617291	29.7812	-0.759367
30.8923	28.7396	1.35317	33.625	4.12902	33.9688	4.94882	34.4375	2.48513	27.1458	0.784149	30.3542	2.42726	36.3646	1.43431	27.8021	0.407374	30.875	0.336942
30.9128	27.1042	-0.286168	33.7604	4.27331	33.875	4.86735	32.9792	1.03579	27.0521	0.694536	29.4896	1.57126	36.2083	1.28679	28.2083	0.812222	30.5	-0.0353515
30.9333	27.875	0.480938	34.4479	4.96984	34.2917	5.29641	33.375	1.44072	25.6771	-0.676165	29.4167	1.50705	36.0312	1.11857	27.6146	0.217251	30.7917	0.259169
30.9537	27.5312	0.133655	35.1354	5.66651	35.1875	6.20476	34.3021	2.37702	26.6354	0.28663	29.875	1.97422	35.4479	0.544239	28.625	1.22663	30.2604	-0.269079
30.9742	28.5312	1.13032	36.4062	6.94666	34.9271	5.95698	33.6354	1.71968	25.4271	-0.917079	29.9062	2.01444	36.4271	1.53255	29.1562	1.75702	31.5312	1.0049
30.9946	27.7812	0.377172	37.3542	7.90404	34.5208	5.5635	33.3438	1.43745	27.2917	0.95229	29.25	1.36729	36.7917	1.90642	28.7812	1.38134	29.8021	-0.720966
31.0151	28.4688	1.06172	40.2812	10.8407	34.9688	6.0243	33.3021	1.40534	27.4688	1.13432	31.6562	3.78277	37.3854	2.50959	28.8333	1.43293	30.8438	0.324146
31.0355	28.0312	0.621465	40.1458	10.7151	36.0938	7.16231	34.6667	2.7796	26.4062	0.0769329	31.1562	3.29212	36.1875	1.32124	28.1354	0.734695	30.3125	-0.203512
31.056	27.6042	0.19182	40.8958	11.475	33.7188	4.80044	33.8542	1.97688	26.4792	0.155123	30.6875	2.83286	37.0625	2.20594	27.4792	0.0783098	30.4896	-0.0226887
31.0764	27.7396	0.324869	40.8125	11.4017	36.9375	8.03244	35.1562	3.28886	26.5417	0.223058	29.6146	1.76956	37.3438	2.49704	28.8125	1.41169	30.9688	0.460366
31.0969	28.2188	0.801862	41.0208	11.6202	36.1562	7.26456	34.3229	2.46553	26.8229	0.509906	31.0208	3.18555	35.9375	1.10077	27.6146	0.214	30.6042	0.0998177
31.1173	28.4583	1.03947	43.7917	14.4014	35.9583	7.08014	34.5625	2.71524	25.625	-0.682251	32.3021	4.47667	36.9688	2.14215	28.6458	1.24566	32.4583	1.95817
31.1378	27.9688	0.548096	42.1771	12.7973	37.4167	8.5521	35.1458	3.30881	26.0938	-0.207578	31.2083	3.39292	37.6771	2.86075	28.2917	0.892081	30.8125	0.316665
31.1582	28.3646	0.942338	41.2083	11.8392	36.2188	7.36792	34.7188	2.89208	26.4688	0.173506	31.5938	3.78847	36.2917	1.48574	27.9479	0.549101	30.6875	0.196143
31.1787	28.0312	0.607608	41.3958	12.0375	37.9792	9.1422	35.8125	3.9963	26.3125	0.0235035	30.75	2.95498	38.3542	3.55878	27.3646	-0.033281	31.1771	0.690353
31.1991	29.2188	1.7939	39.6979	10.3506	37.5312	8.70828	34.9688	3.16312	26.1042	-0.17842	32.2708	4.4862	40.2188	5.43405	30.0729	2.67618	30.9271	0.445126
31.2196	28.3854	0.959563	39.3333	9.99707	38.1354	9.32655	34.1979	2.40298	25.5104	-0.765599	31.6458	3.87172	40.3333	5.55946	28.5104	1.115	30.6771	0.200048
31.24	28.3646	0.937915	39.7812	10.4562	39.5208	10.7262	34.4271	2.64295	26.4583	0.183528	31.75	3.98654	41.5938	6.83084	29.1146	1.72066	31.0833	0.611367
31.2605	28.6979	1.27063	38.5104	9.19678	40.2708	11.4906	34.1562	2.38304	26.75	0.476566	32.5	4.74731	42	7.2482	29.3958	2.00358	31.3438	0.877
31.2809	29.9896	2.56187	39.1042	9.80206	40.9375	12.1717	36.4271	4.66491	26.6458	0.373934	32.6875	4.94572	41.7917	7.05111	31.1667	3.77627	31.2708	0.809448
31.3014	30.7812	3.3533	39.2604	9.96999	40.8854	12.1342	35.2604	3.50939	26.2708	0.000630352	31.0833	3.35259	42.0833	7.35416	31.6667	4.27831	32.2292	1.77329
31.3218	30.1354	2.70743	39.5312	10.2527	43.0417	14.3052	35.5729	3.83315	26.4167	0.148323	32.7917	5.07208	42.7708	8.05319	32.7396	5.35345	32.0312	1.58104
31.3423	31.8125	4.38467	39.0104	9.74379	43.8854	15.1638	35.6771	3.94869	26.4792	0.212844	32.9479	5.23963	41.6146	6.90861	34.1667	6.78293	31.3646	0.920177
31.3627	33.0312	5.60377	39.9792	10.7247	43.4583	14.7517	36.3438	4.62684	27.3646	1.10044	32.8021	5.10522	41.3542	6.66	34.8854	7.50426	30.7812	0.342798
31.3832	35.9375	8.51056	41.0729	11.8307	43.5625	14.8709	35.75	4.04469	26.4792	0.217373	33.4688	5.78343	40.9167	6.23444	35.9375	8.55911	30.7292	0.296818
31.4037	35.7917	8.36547	41	11.7702	44.5208	15.8445	35.6562	3.96266	26.9792	0.719881	34.0104	6.33678	40.7604	6.09028	38.1979	10.8225	31.1667	0.740568
31.4241	37.2812	9.85599	40.875	11.6578	43.6875	15.0265	37.1562	5.47449	27.125	0.868385	34.5	6.83817	39.6979	5.04001	36.375	9.00267	31.0208	0.601133
31.4446	42.3229	14.8988	41.2917	12.0871	43.0312	14.3857	36.0833	4.41351	26.2708	0.0170512	34.3229	6.67303	39.1979	4.55238	36.3646	8.99556	31.875	1.46185
31.465	49.5833	22.1605	41.3125	12.1208	42.8958	14.2658	36.3542	4.6964	26.0833	-0.167454	35.3229	7.6851	37.3542	2.72113	34.6042	7.23863	30.5729	0.166455
31.4855	43.9062	16.4849	40.4688	11.2901	42.1562	13.542	37.4688	5.82315	27.1354	0.887787	34.5625	6.93688	39.6042	4.98378	33.4688	6.10688	32.2917	1.89205
31.5059	38.1875	10.7679	40.6875	11.522	43.875	15.2765	38.2708	6.63752	28.5417	2.29736	35.7604	8.14712	38.3333	3.72574	32.6458	5.28781	31.1979	0.805285
31.5264	39.5104	12.0927	43.0312	13.8791	44.2917	15.7091	38.9792	7.35825	29.3438	3.10292	37.9896	10.3887	39.0625	4.46783	32.4271	5.07309	32.2917	1.90617
31.5468	41.1146	13.699	42.6562	13.5175	43.3542	14.7877	40.3854	8.77701	29.9167	3.67948	37.7396	10.1513	39.8438	5.26215	30.6354	3.28563	33.9375	3.55929
31.5673	37.6354	10.2221	43.1562	14.0311	43.9271	15.3768	40.3542	8.75839	31.2917	5.05829	39.2812	11.7057	39.7083	5.13994	31.2604	3.91502	34.5521	4.1813
31.5877	33.4896	6.07877	42.3646	13.2532	43.9062	15.3723	39.5833	8.00029	32.6042	6.37476	40.5312	12.9686	40.0208	5.46579	30.3854	3.04459	34.8229	4.45972
31.6082	33.3646	5.95645	43.8958	14.7983	44.9479	16.4304	40.7188	9.14856	33.1042	6.87889	40.5625	13.0128	39.3646	4.82303	30.375	3.03893	35.6458	5.29036
31.6286	33.2083	5.80307	42.1875	13.1041	44.9479	16.447	42.75	11.1928	34.4583	8.23735	40.9896	13.453	39.625	5.09707	29.9583	2.6272	36.7188	6.37115
31.6491	32.1667	4.76448	43.25	14.1807	45.1146	16.6303	42.0312	10.4871	34.7708	8.55431	40.8542	13.3308	40.9479	6.43376	29.4167	2.09065	37.1875	6.84792
31.6695	31.5625	4.16357	42.875	13.8201	44.1562	15.6888	42.8333	11.3024	34.4583	8.24642	41.4688	13.9587	40.4688	5.9685	29.3021	1.98136	38.2188	7.88734
31.69	32.2292	4.8337	43.875	14.8346	45.4479	16.9974	40.6771	9.15943	35.3021	9.09495	40.1771	12.6805	40.9583	6.47214	29.8229	2.50767	38.4688	8.14566
31.7104	33.3438	5.95193	42.7083	13.6825	46.2188	17.7853	39.5938	8.08952	34.5208	8.31865	39.9792	12.4962	40.1979	5.72591	29.9583	2.64874	38.3438	8.02913
31.7309	32.4167	5.02869	43.3542	14.3432	45.0104	16.5941	40.7083	9.21764	34.0208	7.82375	38.5208	11.0516	41.7917	7.33399	29.9167	2.61292	37.8333	7.52732
31.7513	32.2917	4.90773	44.1771	15.181	46	17.601	40.3958	8.91878	33.4688	7.27694	39.8333	12.378	42.3229	7.87971	31.1562	3.85852	37.9792	7.68192
31.7718	31.8438	4.46405	43.1354	14.1544	44.8229	16.4413	40.1146	8.65129	31.2083	5.02195	37.7708	10.3295	42.2917	7.86307	31.1979	3.90639	36.9062	6.61791
31.7922	32.0208	4.64556	42.4896	13.5238	45.3438	16.9797	40.0312	8.58183	30.7188	4.53796	39.125	11.6978	42.5938	8.1799	30.5417	3.25652	36.4271	6.1478
31.8127	32.625	5.25435	42.5417	13.5913	46.0417	17.6953	41.625	10.1896	29.7812	3.60621	39.5104	12.0975	42.9792	8.58021	31.375	4.09642	36.9583	6.68825
31.8331	32.9271	5.56125	43.4375	14.5026	47.0521	18.7235	40.9271	9.50576	28.4167	2.24755	40.2708	12.8723	43.7604	9.37649	31.2917	4.01983	35.5625	5.30177
31.8536	33.4792	6.11834	42.625	13.7058	46.875	18.5643	42.0938	10.6866	28.4271	2.26404	39.7604	12.3764	45.3333	10.9646	30.1875	2.92259	34.3646	4.11335
31.874	32.2188	4.86313	43.3542	14.4508	46.2604	17.9677	41.7812	10.3885	28.5938	2.43695	39.2917	11.9223	44.8125	10.4591	31.2396	3.98178	32.7292	2.48758
31.8945	32.8958	5.54561	42.9792	14.0917	46.7396	18.465	42.3021	10.9237	28.3333	2.18294	40.5208	13.1663	45.75	11.412	31.0417	3.79115	33.8958	3.66404
31.915	32.7604	5.41578	42.8333	13.962	45.2083	16.9521	41.3854	10.0216	29.1458	3.002	40.6979	13.3583	45.4896	11.1672	31	3.75695	33.9792	3.75732
31.9354	34.7812	7.4424	44.125	15.2699	45.1875	16.9496	42.7396	11.3905	28.9583	2.82123	41.1979	13.8733	46.2188	11.9121	31.2708	4.03543	33.5833	3.37157
31.9559	33.125	5.79213	42.9583	14.1197	46.5625	18.3431	42.5521	11.2178	28.9792	2.84896	41.2083	13.8989	46.9375	12.6467	31.2917	4.0641	34.6771	4.47556
31.9763	34.9375	7.61081	42.7188	13.8966	45.6667	17.466	42.5312	11.2118	27.8438	1.72059	41.2292	13.935	46.2188	11.944	31.9062	4.68669	34.4271	4.23595
31.9968	34.5833	7.26301	41.7396	12.9342	46.8021	18.6201	42.7292	11.4247	28.3125	2.19656	41.7917	14.5129	45.9479	11.6893	31.6562	4.44488	34.8125	4.63189
32.0172	33.5417	6.22791	41.5833	12.7948	48.2604	20.0974	44.0417	12.7524	27.9583	1.84977	41.3229	14.0597	45.875	11.6327	31.5625	4.35951	33.5938	3.42382
32.0377	33.0104	5.70342	41.7917	13.0201	47.4271	19.283	43.9271	12.653	28.6562	2.55522	41.5833	14.3358	45.8333	11.6074	31.9375	4.74306	35.9167	5.75757
32.0581	33.3333	6.03328	41.0521	12.2977	45.1875	17.0626	42.6979	11.4392	28.8958	2.80251	41.0208	13.7892	43.8542	9.64482	31.6875	4.5018	34.8229	4.6748
32.0786	33.7396	6.44668	40.6562	11.9191	48.1042	19.9985	42.6875	11.4443	30.0208	3.93537	41.6146	14.3989	43.9688	9.77612	32.5208	5.34405	35.625	5.488
32.099	33.6458	6.36027	40.0938	11.3741	47.2812	19.195	43.5833	12.3557	29.7917	3.71423	42.6042	15.4045	44.2292	10.0534	32.1354	4.96773	34.875	4.74927
32.1195	33.6146	6.33655	39.1042	10.4021	46.1458	18.079	44.6042	13.3922	29.9792	3.90992	41.4167	14.2332	44.6146	10.4558	32.1667	5.00826	36.3125	6.19819
32.1399	34.6875	7.4172	38.5729	9.88857	45.6979	17.6507	45.9167	14.7205	28.5417	2.48077	42.8542	15.687	42.9688	8.8271	31.7812	4.6323	37.4271	7.32434
32.1604	34.1146	6.8522	39.5729	10.9065	46.5521	18.5246	44.4271	13.2468	30.3958	4.34345	41.8438	14.6931	43.6875	9.56312	31.3438	4.20444	37.4583	7.3673
32.1808	34.0729	6.81865	39.7812	11.1328	45.5625	17.5549	45.1146	13.9504	29.6875	3.6438	43.3021	16.168	43.0104	8.90345	31.2604	4.13093	36.4479	6.36875
32.2013	34.7708	7.52488	39.8646	11.2343	45.1875	17.1999	45.5417	14.3936	29.6979	3.66305	42.5312	15.4139	43.0729	8.9835	31.5104	4.39093	36.3125	6.24534
32.2217	33.6667	6.42922	38.8229	10.211	45.3646	17.3971	46.6042	15.4724	29.0938	3.06789	43.1354	16.0349	42.8229	8.75119	31.5625	4.4532	37.6667	7.61167
32.2422	35.2917	8.06292	40.4375	11.8441	46.3021	18.3548	46.4896	15.3742	28.9062	2.88955	43.2083	16.1248	42.0312	7.97736	32.0417	4.94273	36.9167	6.87397
32.2626	33.2917	6.07181	39.4375	10.8627	45.7812	17.8544	46.4167	15.3177	30.1458	4.13846	42.4271	15.3606	42.3438	8.30783	31.7917	4.70328	37.3854	7.35517
32.2831	33.6771	6.46632	39.3854	10.8294	46.0104	18.104	45.8021	14.7197	30.6354	4.63753	44.8646	17.8154	42.75	8.7322	31.8854	4.80775	37.0521	7.03444
32.3035	33.2708	6.06935	40.0833	11.5462	45.4375	17.5517	46.0938	15.0281	28.8438	2.85551	43.8125	16.7807	41.8438	7.8442	31.75	4.68324	37.6667	7.66177
32.324	33.9479	6.75591	40.5104	11.9923	44.5625	16.6974	46.8021	15.7533	30.8854	4.90699	43.9896	16.9752	43.1354	9.15426	32.1562	5.10058	38.2604	8.26841
32.3444	33.5625	6.38016	40.8438	12.3449	43.75	15.9058	46.0104	14.9786	29.875	3.90655	42.6562	15.6595	41.8438	7.88113	30.4167	3.37227	37.5104	7.53146
32.3649	33.6146	6.44211	40.7708	12.2913	43.1979	15.3746	44.7708	13.756	29.9688	4.01043	44.3125	17.3335	42.3438	8.3998	31.3021	4.26914	39.4688	9.50298
32.3854	33.4792	6.31675	40.5208	12.0608	43.3333	15.5312	46.4479	15.4503	30.6562	4.70823	43.5833	16.6222	42.9896	9.06445	31.4896	4.46827	39.0312	9.07882
32.4058	33.7708	6.61867	40.8229	12.3826	41.3958	13.6149	45.5	14.5197	30.3229	4.38536	44.3854	17.4423	42.3854	8.47924	29.8854	2.87592	39.1875	9.24856
32.4263	32.0104	4.8687	41.2188	12.7982	41.5625	13.8029	45.1667	14.2037	29.5833	3.6564	44.6979	17.773	42.2812	8.39417	31.2083	4.21083	39.0521	9.12677
32.4467	33.4583	6.32725	40.375	11.9744	43.2083	15.4702	44.3438	13.3983	29.5833	3.66719	44.5521	17.6454	42.5312	8.6634	30.1354	3.15009	38.3646	8.45305
32.4672	33.1771	6.05684	39.9479	11.5674	41.9792	14.2626	45.1354	14.2076	30.6042	4.69897	45.125	18.2367	42.2396	8.39111	30.0938	3.12077	38.5417	8.64407
32.4876	33.25	6.14078	40.0521	11.6919	41.2917	13.5968	44.5729	13.6628	30.4896	4.5955	44.7396	17.8698	42.6146	8.78563	29.6042	2.64373	39.1042	9.22064
32.5081	32.8125	5.71451	38.6146	10.2748	42.6979	15.0248	46.3958	15.5036	29.9167	4.03385	44.0833	17.2322	42.8542	9.04487	31.2396	4.29186	37.3646	7.49528
32.5285	32.2708	5.18426	38.8854	10.5661	39.7188	12.0676	44.7812	13.907	29.8646	3.99321	43.6979	16.8656	41.75	7.96049	30.0208	3.08601	36.9271	7.07216
32.549	32.8021	5.72712	37.9062	9.60765	40.7708	13.1418	44.5938	13.7376	30.2604	4.40064	43.0729	16.2595	43.3854	9.61585	29.5104	2.58868	37.0104	7.17001
32.5694	32.1042	5.04101	37.0729	8.79516	40.9271	13.3202	44.5625	13.7245	29.8229	3.9749	43.6562	16.8619	43.4896	9.74009	29.8021	2.8936	36.8854	7.05967
32.5899	32.9271	5.87592	37.125	8.86823	39.6562	12.0717	43.1667	12.347	29.8958	4.05974	41.3854	14.6102	42.6667	8.93739	31.125	4.22996	36.7604	6.94949
32.6103	32.0729	5.03395	37.5521	9.31645	40.4688	12.9066	44.5521	13.7508	29.8542	4.03015	40.6354	13.8795	42.8958	9.18691	31.0625	4.18109	35.5208	5.72487
32.6308	32.0312	5.00467	37.0417	8.82731	40.0521	12.5125	43.4062	12.6235	29.9583	4.14657	40.3333	13.5969	42.1979	8.50949	30.6354	3.76781	36.4583	6.67748
32.6512	31.6771	4.66309	36.8333	8.64041	39.8542	12.3373	42.7188	11.9547	29.4271	3.62773	40.5208	13.8039	44.5	10.8322	31.6354	4.78179	34.8958	5.13024
32.6717	31.9896	4.98836	36.9167	8.74532	38.9062	11.4122	41.4167	10.6714	29.4896	3.7028	40.3333	13.6361	42.4479	8.8009	31.9688	5.12929	36.0729	6.32273
32.6921	31.9062	4.918	36.3542	8.20454	39.7708	12.2997	42.1979	11.4715	30.1562	4.3822	40.1979	13.5205	41.1979	7.57182	31.5625	4.73739	35.8854	6.15078
32.7126	31.9479	4.97283	36.3229	8.19517	39.0417	11.5936	41.1771	10.4696	29.1875	3.42634	38.6354	11.9779	40.4583	6.85329	32.1875	5.37692	36.3646	6.64565
32.733	31.4896	4.52786	35.0625	6.95677	38.4167	10.9918	41.1354	10.4471	29.7396	3.99149	39	12.3626	41.2604	7.67657	31.4896	4.69371	35.1146	5.41149
32.7535	31.5208	4.57266	35.8542	7.7706	36.8229	9.4213	40.9375	10.2684	29.3958	3.66096	39.0521	12.4349	41.2083	7.64583	31.375	4.59402	35.1458	5.45874
32.7739	32.3021	5.36766	35.0312	6.97	38.4271	11.0489	40.3646	9.71479	29.0417	3.32017	38.9167	12.3198	39.375	5.83397	30.8646	4.09867	34.3542	4.68322
32.7944	31.5833	4.66285	35.1771	7.1383	36.9583	9.60367	40.1771	9.54673	29.0521	3.34413	39.2188	12.6423	40.0208	6.50142	31.2292	4.47851	34.5312	4.87659
32.8148	32.2604	5.35407	35.1875	7.17133	37.375	10.044	40.1458	9.53504	29.9688	4.27451	40.1354	13.5796	38.6771	5.17943	30.7188	3.98353	34.9271	5.28887
32.8353	30.9479	4.05589	35.0729	7.0795	37.1771	9.86987	39.7292	9.13804	29.6979	4.01755	38.0208	11.4857	37.7188	4.243	29.9375	3.21789	36.0312	6.40962
32.8557	31.0417	4.16417	34.8333	6.86282	36.6875	9.40419	41.2812	10.7099	29.0312	3.36491	39.1667	12.6524	37.6042	4.15045	31.25	4.54619	36.6354	7.03052
32.8762	32.1354	5.27264	34.6458	6.69838	36.0833	8.82405	40.375	9.82355	31.1458	5.49369	40.4479	13.9547	37.1146	3.68305	29.9688	3.28091	35.7708	6.18282
32.8967	30.2396	3.39171	34.7083	6.78408	36.8021	9.56695	41.8333	11.3019	30.6667	5.02888	39.8333	13.3612	37.5625	4.15328	29.5417	2.86999	35.5	5.92902
32.9171	30.7708	3.93807	32.9583	5.05743	36.0833	8.87248	40.5417	10.0304	31.1875	5.56423	39.0104	12.5595	36.6667	3.27991	30.9062	4.25091	35.6562	6.10244
32.9376	30.8854	4.06795	32.2604	4.38301	36.1667	8.98021	40.6042	10.1131	31.5417	5.93308	38.2083	11.7788	36.6562	3.29209	28.4167	1.77785	35.1562	5.61977
32.958	31.5208	4.71887	32.8854	5.03166	36.5104	9.34848	39.5625	9.09178	30.8542	5.26042	36.7188	10.3107	37.75	4.40858	30.0104	3.3883	35.3542	5.83516
32.9785	30.5729	3.78664	33.2812	5.45128	35.375	8.2377	39.6979	9.24766	31.6667	6.08793	38.8958	12.5094	35.5521	2.23354	31.1667	4.56143	35.8542	6.35278
32.9989	29.5104	2.74002	31.7292	3.92314	34.9167	7.80413	38.9167	8.48699	31.8958	6.33226	39.3021	12.9374	36.625	3.32947	32.1667	5.57849	35.7604	6.2768
33.0194	30.6979	3.9436	30.8646	3.08264	35.4792	8.39152	38.0521	7.6431	31.1042	5.55593	37.0625	10.7197	36.0938	2.82138	31.7812	5.21032	36.7917	7.32596
33.0398	29.4375	2.69945	32.0208	4.26313	36.0104	8.94778	38.6458	8.25766	31.2396	5.70684	37.0729	10.7521	36.3854	3.13635	32.1979	5.64441	36.2396	6.79194
33.0603	29.4479	2.72633	32.5625	4.82918	36.2083	9.17082	38.9583	8.59108	30.1458	4.62874	36.8854	10.5868	35.4271	2.20145	33.1458	6.60994	34.6354	5.20599
33.0807	29.9167	3.21174	31.3958	3.68704	35.5312	8.51899	39.0312	8.68503	30.8125	5.31123	35.6667	9.39029	35.25	2.04795	32.0104	5.49231	35.4271	6.01601
33.1012	29.8958	3.20776	32.6562	4.97214	36.1875	9.20062	36.5104	6.18535	30.0312	4.54596	36.1771	9.92311	34.9375	1.75917	31.5833	5.08319	35.125	5.73243
33.1216	30.0104	3.33939	31.5104	3.85113	34.9271	7.9657	37.625	7.32119	30.125	4.65585	34.2812	8.0498	34.7917	1.6372	31.5938	5.11176	35.5	6.12609
33.1421	28.7604	2.10663	31.3333	3.69902	35.1979	8.26216	37.0833	6.8009	29.3646	3.91174	35.3438	9.13496	34.6354	1.50495	31.3438	4.88009	35.6979	6.34281
33.1625	29.7708	3.13449	31.4479	3.83873	35.3854	8.4754	37.4583	7.19739	29.8438	4.40737	35.8854	9.69941	33.5312	0.424921	31.2604	4.81526	35.625	6.28884
33.183	28.9271	2.30837	31.6562	4.07233	34.5833	7.69918	37.9479	7.70858	30.1354	4.71567	35.6562	9.49316	33.75	0.667952	29.4375	3.01104	34.6667	5.3496
33.2034	28.3333	1.73244	31.375	3.8165	34.7188	7.86059	36.4271	6.20946	29.0729	3.66996	35.5521	9.41204	33.75	0.692372	29.3854	2.97783	33.6146	4.31676
33.2239	28.8229	2.24004	31.5625	4.02956	33.6042	6.77212	35.1146	4.91879	28.4271	3.04108	35.3333	9.21646	33.5521	0.519016	27.8333	1.4448	34.2188	4.94032
33.2443	27.5625	0.99784	31.0521	3.54486	33.9896	7.18377	34.3229	4.14907	30.0521	4.6832	35.8125	9.71893	33.5312	0.522884	27.1458	0.776537	36.1562	6.89736
33.2648	27.5938	1.0475	31.0208	3.53947	33.0104	6.23095	35.9479	5.79612	30.0625	4.71089	36.3958	10.3257	33.9375	0.953975	27.5208	1.17095	35.0938	5.85455
33.2852	27.8958	1.36818	30.4271	2.97173	33.7917	7.03868	35.3125	5.18288	28.6042	3.27	35.8646	9.81801	33.5208	0.562289	27.375	1.04472	36.3125	7.09314
33.3057	29.0417	2.53281	29.6354	2.20622	34.0729	7.34653	34.0208	3.91349	28.9479	3.63135	35.3229	9.30003	33.2188	0.285327	27.0729	0.762412	35.8542	6.65479
33.3261	27.7292	1.2393	30.7083	3.30544	32.5729	5.87326	34.875	4.79006	28.5	3.2012	35.0625	9.06343	33.9896	1.08142	26.1458	-0.144712	36.0104	6.83117
33.3466	27.9792	1.50848	31.6354	4.25897	32.2917	5.61885	35.2708	5.2084	28.8229	3.54205	35.5104	9.5353	33.8854	1.00266	26.1771	-0.0933214	36.5625	7.40353
33.3671	27.5208	1.06953	30.0729	2.72307	33.0729	6.42707	34.7917	4.75186	28.7917	3.52889	35.1875	9.23646	33.1042	0.246949	26.7083	0.45825	36.8854	7.74687
33.3875	28	1.56826	30.1354	2.81232	32.3438	5.72499	33.7604	3.74335	29.0417	3.79714	34.3854	8.45858	34.5833	1.7518	27.3125	1.08292	36.9688	7.85078
33.408	28.2917	1.8797	29.4792	2.18296	32.2188	5.62721	33.3021	3.30787	28.0938	2.86764	33.6667	7.76417	33.3229	0.517203	26.3333	0.124436	35.4896	6.39233
33.4284	26.8542	0.462156	30	2.73084	33.0521	6.48788	34.2188	4.2475	27.8646	2.65705	32.0208	6.1428	33.7292	0.949415	25.9896	-0.198449	34.6667	5.59029
33.4489	26.8646	0.492727	31.5521	4.31011	33.0625	6.52575	33.5521	3.60392	27.125	1.9362	32.3333	6.4799	32.7604	0.00676731	27.2083	1.04135	34.2188	5.16339
33.4693	27.1771	0.825575	30.3125	3.09787	32.3125	5.80333	33.3958	3.47086	26.5104	1.34052	32	6.17129	33.3438	0.616343	26.7917	0.645906	33.75	4.7158
33.4898	26.2917	-0.039299	30.6771	3.48994	31.9688	5.48728	33.3438	3.44209	25.8021	0.651251	31.3958	5.59197	33.4062	0.705226	26.5	0.375647	33.1458	4.13295
33.5102	26.6771	0.366854	29.5625	2.40298	32.6875	6.23386	31.8229	1.94467	26.8958	1.76423	30.4792	4.70029	33.4688	0.794249	26.3854	0.282653	32.1354	3.14399
33.5307	26.3646	0.0752849	30.9271	3.79535	30.7917	4.36597	33.9688	4.11404	25.9167	0.804449	31.2292	5.4754	33.8854	1.23758	26.4167	0.335672	30.7917	1.82185
33.5511	25.9583	-0.30984	29.5833	2.47953	32.1458	5.74821	32.1979	2.36686	26.1667	1.074	29.8333	4.1048	33.1146	0.493548	26.2292	0.170123	31.1667	2.2186
33.5716	26.7292	0.482312	30.4896	3.41385	31.0417	4.67224	34.0417	4.23437	24.7917	-0.281287	30.6042	4.90101	32.9271	0.332991	26.3021	0.265172	30.625	1.69884
33.592	26.0104	-0.214925	29.7188	2.67124	30.875	4.53389	33.9896	4.20616	25.6979	0.644838	31.0833	5.40567	34.3646	1.79757	26.7812	0.766651	30.4167	1.51255
33.6125	26.2812	0.0776161	28.8021	1.78295	31.5938	5.28107	33.3854	3.62598	25.3542	0.321126	29.6458	3.9938	32.6458	0.106048	27.0312	1.03915	30.25	1.36809
33.6329	27.4583	1.2766	28.9688	1.97813	31.3854	5.1013	32.6771	2.94175	24.8646	-0.148257	29.9583	4.33206	33.7604	1.248	26.6875	0.71807	29.1979	0.338348
33.6534	26.2604	0.10078	30.1354	3.17347	30.6979	4.44248	32.9167	3.20555	25.4479	0.455438	30.0833	4.48294	33.8542	1.36925	26.7917	0.845092	28.875	0.0379244
33.6738	25.8646	-0.272764	29.1042	2.17103	30.2604	4.03379	32.9896	3.3028	25.375	0.403047	29.5938	4.01937	34.1562	1.69898	27.1771	1.25355	28.8333	0.0188988
33.6943	26.2083	0.0934704	29.2708	2.36666	30.5521	4.35438	32.9375	3.27516	25.4583	0.507067	29.1562	3.60802	34.0833	1.65384	27.0417	1.14135	29.3229	0.531271
33.7147	26.4688	0.376565	29.9688	3.09369	30.1458	3.97718	33.6562	4.01847	25.25	0.319583	31.1354	5.61346	32.5625	0.160935	25.7604	-0.116504	29.6042	0.835457
33.7352	26.5833	0.514021	29.0938	2.24795	31.4271	5.2876	32.4375	2.82439	24.3958	-0.513572	29.7604	4.26486	34.875	2.5015	26.3958	0.542493	29.3854	0.639791
33.7556	25.9062	-0.139996	29.3854	2.56902	30.5833	4.47315	32.7188	3.13042	24.7812	-0.106982	28.5833	3.11431	32.125	-0.220296	25.8021	-0.0274958	29.8438	1.12136
33.7761	26.375	0.352015	29.1042	2.31732	30	3.91923	32.7604	3.19699	25.125	0.258105	30.2188	4.77638	32.7292	0.412216	26.5938	0.788113	28.4583	-0.240681
33.7965	24.9792	-1.02036	27.875	1.11786	31.2396	5.18836	32.9792	3.44075	24.7812	-0.0641467	28.75	3.33442	32.6562	0.367784	27.1667	1.38515	29.3854	0.709929
33.817	26.4583	0.482452	28.0208	1.29354	29.4062	3.38468	32.9271	3.41379	24.7396	-0.0841525	28.6042	3.21551	32.6875	0.427659	27.1042	1.34696	29.0312	0.379437
33.8374	25.9479	-0.00412206	28.4479	1.75062	30.375	4.38322	32.8021	3.31403	25.2188	0.416837	29.9896	4.62797	32.375	0.143924	25.8333	0.100609	29.6875	1.05951
33.8579	26.1771	0.249082	28.1979	1.53076	30.0938	4.13188	33.1875	3.7248	25.0625	0.282573	29.0938	3.75932	32.6146	0.412413	26.3229	0.614858	28.2708	-0.333187
33.8784	25.4271	-0.476687	28.1667	1.5298	30.4688	4.53691	32.7812	3.34402	24.8854	0.127637	29.4375	4.13037	32.1667	-0.00645788	25.8333	0.150122	28.875	0.295097
33.8988	25.7917	-0.0876779	26.9375	0.331077	29.3229	3.42123	31.9062	2.4946	25.8646	1.12911	29.6042	4.32447	32.8854	0.741478	25.5729	-0.0852662	28.8646	0.308945
33.9193	25.75	-0.104725	28.5	1.92416	29.9375	4.06608	31.9688	2.58279	24.4062	-0.306747	29.5521	4.29996	33.1458	1.03122	25.7083	0.0753597	27.8542	-0.677058
33.9397	26.25	0.420089	27.8125	1.2674	29.1875	3.34648	32.6458	3.28568	24.9688	0.278388	28.7604	3.53598	31.5521	-0.533064	25.8438	0.236167	28.2083	-0.299051
33.9602	26.5312	0.726347	28.2188	1.70453	29.9479	4.13742	33.0938	3.75952	24.1979	-0.469648	28.8333	3.63672	32.5	0.444459	27.0208	1.43882	27.8021	-0.681313
33.9806	26.0833	0.303632	27.8646	1.38139	29.9062	4.12639	32.0625	2.75431	24.5	-0.144605	29.3542	4.18551	31.9688	-0.0570445	25.7292	0.172907	28.8438	0.384489
34.0011	25.9167	0.162362	27.3333	0.881323	28.8021	3.05299	34.0729	4.79087	24.625	0.00351622	29.1354	3.99484	32.1875	0.191592	26.2917	0.761341	27.9583	-0.476645
34.0215	25.7292	0.000452554	27.1146	0.693899	29.2396	3.52138	33.0417	3.78588	25.1875	0.5893	29.625	4.51263	32.9479	0.982035	26.3021	0.797872	28.6562	0.245703
34.042	26.0729	0.369987	27.4896	1.10037	29.4583	3.77114	33.9792	4.74976	24.8021	0.22733	30.1146	5.03055	32.1875	0.251785	25.7396	0.261667	28.7083	0.322365
34.0624	26.0417	0.364716	26.8125	0.45491	28.6875	3.03143	32.4583	3.25542	25.2812	0.730105	28.7604	3.70486	32.6458	0.740426	25.9792	0.527727	27.2917	-1.06958
34.0829	25.75	0.0992222	27.5312	1.20543	29.4896	3.86477	32.5104	3.3341	25.6771	1.14971	29.1042	4.0772	32.3229	0.447956	26.0312	0.606468	28.5833	0.246965
34.1033	25.6875	0.0630893	27.1146	0.820678	29.6562	4.06281	34.2292	5.07957	23.4167	-1.08677	29.0521	4.05385	32.4583	0.61396	25.3125	-0.0854436	29.3125	1.00115
34.1238	25.7604	0.162567	27.0729	0.811076	28.9583	3.3964	32.0938	2.97098	24.6979	0.218572	28.7292	3.75979	32.8229	1.00927	25.1458	-0.225091	28.6562	0.370072
34.1442	25.0625	-0.508594	27.4375	1.20787	27.8229	2.2926	31.3854	2.28959	24.8542	0.399079	28.6458	3.70544	32.6771	0.894305	24.7917	-0.552057	29.6458	1.38497
34.1647	25.9792	0.435022	27.2917	1.0944	28.5312	3.03268	31.8021	2.73332	24.1979	-0.23275	28.8646	3.9533	33.4271	1.67531	25.5521	0.220595	28.7188	0.483354
34.1851	25.3542	-0.162834	27	0.835238	27.8333	2.36663	32.4583	3.41674	25.1458	0.739749	28.5729	3.69088	33.7708	2.05021	25.5938	0.274677	27.4375	-0.772284
34.2056	25.0938	-0.395913	27.0208	0.888727	27.8646	2.42987	31.9688	2.95444	24.9479	0.566577	28.2396	3.38692	32.6042	0.914832	24.8229	-0.48356	28.3542	0.170142
34.226	25.3854	-0.0767142	27.0104	0.911113	28.3958	2.99323	30.6667	1.67976	23.9792	-0.377266	27.5729	2.74975	31.6354	-0.0224902	24.8854	-0.408282	28.9583	0.800216
34.2465	25.0521	-0.382321	27.9271	1.86073	27.3542	1.9838	30.8646	1.90519	24.2812	-0.0501132	28.1458	3.3523	32	0.373661	25.6146	0.333843	28.2917	0.159605
34.2669	25.6146	0.208099	27.2812	1.24799	28.5208	3.18282	31.3646	2.43281	24.4375	0.131369	27.375	2.61122	32.1875	0.59287	25.0104	-0.257184	28.8542	0.748308
34.2874	25.4167	0.0382968	26.4062	0.406241	27.4583	2.1528	31.2292	2.32513	24.3958	0.115096	27.1875	2.45361	31.1875	-0.375282	25.7188	0.46447	28.3021	0.222575
34.3078	25.0417	-0.308395	26.75	0.783384	27.9688	2.69582	31.1146	2.2384	23.5938	-0.661431	27.2083	2.50446	30.9896	-0.541209	25.2604	0.0196388	28.1979	0.144906
34.3283	24.6458	-0.675725	26.4062	0.473176	28.5	3.25979	30.3229	1.4747	24.125	-0.106642	28.0417	3.36795	31.0625	-0.436164	25.8438	0.616655	27.7917	-0.234698
34.3488	25.875	0.582139	27.0417	1.14228	28.6771	3.46972	30.2188	1.39862	24.0833	-0.124607	28.3438	3.70031	31.4583	-0.00806149	25.2292	0.0159355	28.125	0.125429
34.3692	25.5104	0.246446	26.7292	0.863618	27.4896	2.31519	31.0417	2.24973	24.6562	0.472173	28.4167	3.80363	32.375	0.941014	25.1146	-0.084603	28.4792	0.506537
34.3897	25.8646	0.629698	26.75	0.918436	27.9375	2.7962	31.7604	2.99679	23.875	-0.28505	27.5208	2.93833	31.5417	0.14023	26.1354	0.950456	28.1771	0.231542
34.4101	25.0104	-0.195189	28.125	2.32757	26.9479	1.83983	31.1354	2.40021	24.1458	0.00997138	27.6875	3.13566	30.5312	-0.837497	25.5104	0.339863	29.4896	1.57128
34.4306	26.1042	0.928035	26.2396	0.476431	27.5938	2.519	31.3958	2.68916	23.9479	-0.163595	28.5208	3.99978	31.6562	0.320333	25.8646	0.708618	28.8438	0.95283
34.451	25.9688	0.822286	27.6354	1.90669	28.1667	3.12537	31.2917	2.61364	23.8646	-0.222415	28.0521	3.56196	31.4583	0.155386	26.375	1.2338	28.4896	0.626195
34.4715	27.1875	2.0709	28.4062	2.7121	27.6875	2.67979	30.8125	2.16324	24.3958	0.333511	27.6667	3.20759	33.2396	1.96975	27.5104	2.38417	28.3125	0.476791
34.4919	26.4688	1.3822	26.6667	1.00724	29.0417	4.06766	31.4062	2.78587	25.4271	1.3896	29.7917	5.36377	31.6354	0.398829	26.7083	1.59722	29.3021	1.4942
34.5124	27.0104	1.95412	28.2708	2.64628	28.9583	4.01815	33.6771	5.08569	26.4167	2.40418	29.8438	5.44716	34.3542	3.15097	27.5104	2.41461	30.6979	2.91801
34.5328	27.6667	2.64081	29.3125	3.72296	30.6146	5.70835	33.4479	4.88563	26.6562	2.66893	31.875	7.50985	36.4896	5.31992	28.4271	3.34677	31.5833	3.83155
34.5533	29.0104	4.0152	29.5104	3.95605	31.625	6.75283	35.2917	6.75859	28	4.038	31.5938	7.26017	36.0938	4.95775	29.9688	4.90411	33.8021	6.07857
34.5737	30.0938	5.12937	31.3854	5.86636	32.4271	7.58911	35.5625	7.05876	28.8125	4.87599	34.2917	9.98978	38.4792	7.37698	30.6458	5.59705	33.3438	5.64865
34.5942	31.9271	6.99373	34.2708	8.78724	33.5104	8.70676	37.7292	9.25487	31.3646	7.45372	34.7396	10.4695	39.8542	8.78593	33.5104	8.47767	36.1354	8.46889
34.6146	33.8958	8.9937	38.1042	12.6562	35.3854	10.6162	38.6042	10.1594	33.25	9.36495	40.3542	16.1161	42.6354	11.6013	34.2188	9.20222	38.875	11.2372
34.6351	36.7396	11.8689	39.7083	14.2961	39.0938	14.3591	41.8125	13.3974	36.6458	12.7868	40.1771	15.9711	45.0312	14.0313	37.3542	12.354	41.0417	13.4327
34.6555	39.1042	14.2651	41.3542	15.9778	41.875	17.175	43.8125	15.4272	38.7604	14.9275	41.9688	17.7949	45.8854	14.9199	39.4375	14.454	43.8854	16.3055
34.676	43.4375	18.6302	45.5833	20.2431	45.2708	20.6057	46.4062	18.0509	42.1771	18.3704	44.8854	20.744	46.3542	15.4231	43.5729	18.6061	46.1875	18.6367
34.6964	46.6771	21.9018	49.5	24.1959	49.9792	25.3489	47.6042	19.2788	46.3854	22.6052	45.9375	21.8285	49.5938	18.6974	47.1875	22.2377	46.875	19.3535
34.7169	51.2604	26.5173	52.4375	27.1698	53.6562	29.0611	50.375	22.0798	49.4583	25.7048	47.8125	23.7361	51.0625	20.2009	50.6875	25.7548	48.4688	20.9767
34.7373	53.0312	28.3205	56.4896	31.2584	56.1146	31.5546	52.6875	24.4225	52.8854	29.1586	47.6458	23.6022	51.4062	20.5796	52.4688	27.5533	49.4271	21.9646
34.7578	58.7396	34.0614	58.6042	33.4096	59.2604	34.7357	52.3021	24.0674	55.8646	32.1648	47.7396	23.7288	51.4688	20.6772	55.2917	30.3937	51.0625	23.6298
34.7782	60.1562	35.5109	61.1667	36.0089	62.8958	38.4065	54.7917	26.5875	59.3646	35.6919	50.3021	26.3243	52.6354	21.879	58.1146	33.2343	52.5417	25.1389
34.7987	62.4062	37.7938	63.2708	38.15	63.5104	39.0567	55.9479	27.7743	59.8125	36.1671	49.6354	25.6907	52.9792	22.2581	60.0938	35.2313	54.4583	27.0856
34.8191	63.8333	39.2541	65.1042	40.0204	66	41.5819	57.9792	29.8363	63.5625	39.9445	49.4688	25.5573	53.7083	23.0228	61.7812	36.9369	55.8125	28.4699
34.8396	65.5833	41.0374	65.875	40.8285	68.3958	44.0135	58.375	30.2629	65.0208	41.4304	48.8958	25.0178	54.25	23.6001	63.1562	38.3301	56.5312	29.219
34.8601	66.1875	41.6752	66.2917	41.2825	68.0104	43.664	58.9062	30.8251	64.5938	41.0311	49.4479	25.6033	54.375	23.7609	63.5833	38.7755	55.3958	28.1141
34.8805	65.8646	41.386	65.9792	41.0075	66.2188	41.9084	58.4271	30.3769	64.8438	41.309	49.2188	25.4078	51.3333	20.7551	63.9583	39.1691	56.5	29.2489
34.901	65.4167	40.972	64.1146	39.1806	65.9479	41.6737	56.5938	28.5748	62.5938	39.0871	46.9792	23.202	51.5104	20.9683	61.1771	36.4066	54.7812	27.5609
34.9214	60.7812	36.3707	62.8958	37.9997	62.0938	37.8558	54.3438	26.356	59.8958	36.4174	46.2708	22.5276	48.4583	17.9524	58.4688	33.7172	53.5625	26.3731
34.9419	58.7292	34.353	59.2604	34.4023	58.9688	34.7672	53.4792	25.5228	57.9688	34.5188	44.4479	20.7387	49.4167	18.947	55.3854	30.653	50.8125	23.6542
34.9623	54.5521	30.2104	53.9271	29.1071	53.8333	29.6683	49.9375	22.0126	53.4375	30.0161	41.7188	18.0436	45.9688	15.5356	52.0833	27.3702	48.0625	20.9354
34.9828	49.8229	25.516	51.3542	26.5724	51.7604	27.632	47.0833	19.1901	49.8125	26.4198	40.2604	16.6196	45.0729	14.6764	50.1771	25.4834	42.9062	15.8105
35.0032	47.5417	23.2696	48.125	23.3817	46.7604	22.6688	45.1042	17.2426	44.3438	20.98	37.1562	13.5498	42.9688	12.609	46.4896	21.8156	42.5	15.4358
35.0237	42.9167	18.6797	44.9479	20.2431	43.9062	19.8515	41.3958	13.5661	42.2292	18.8944	35.6354	12.0635	40	9.67711	41.2708	16.6167	40.0417	13.0091
35.0441	39.9583	15.7567	41.6875	17.0214	41.5312	17.5135	40.0833	12.2856	39.2292	15.9237	33.3229	9.7857	39.3854	9.09956	40.0521	15.4179	37.6354	10.6347
35.0646	38.2396	14.0734	37.9062	13.279	38.6146	14.634	36.6667	8.90096	36.7083	13.4322	31.0938	7.59133	37.3229	7.07423	35.4688	10.8548	34.9167	7.9479
35.085	34.1354	10.005	35.3333	10.7451	35.3854	11.4421	35.9688	8.23521	34.1146	10.868	30.2917	6.82417	36.3125	6.10113	33.8854	9.29185	33.0208	6.08417
35.1055	31.4167	7.32208	33.4271	8.87803	33.5417	9.6357	33.1458	5.44458	32.4792	9.26229	28.6771	5.24464	35.9792	5.80525	31.7083	7.13533	31.5625	4.6581
35.1259	30	5.94149	31.8438	7.334	31.6979	7.82945	32.1875	4.51865	29.3958	6.20882	27.3542	3.95691	34.6146	4.47826	30.2604	5.70815	31.8333	4.96133
35.1464	28.8958	4.87359	29.5833	5.11303	29.7292	5.89833	31.7604	4.12408	28.1979	5.04094	26.4375	3.07556	33.4375	3.33892	28.6354	4.10408	30.3125	3.47305
35.1668	27.0938	3.10797	28.7396	4.30888	28.3333	4.54024	32.0104	4.4067	26.7083	3.58155	25.6771	2.35058	33.7917	3.73096	28	3.48977	29.3958	2.58909
35.1873	26.3333	2.38422	28.3542	3.96321	26.9792	3.22394	30.9271	3.35611	25.7812	2.68482	25.125	1.83407	32.8438	2.82106	27.7604	3.27147	28.2396	1.46568
35.2077	26.1354	2.22315	27.7396	3.38852	26.6146	2.89734	31.3125	3.77438	25.6458	2.57992	25.1875	1.93227	32.2604	2.27588	26.6979	2.23044	28.5	1.7591
35.2282	24.8229	0.947696	27.0104	2.69939	25.7812	2.10212	30.1667	2.66152	24.8333	1.7981	24.9479	1.72852	32.375	2.42876	26.4271	1.98125	26.8542	0.146406
35.2486	24.4062	0.568269	25.9583	1.6875	26.0521	2.41119	30.875	3.40293	23.9375	0.933114	23.8125	0.629057	31.7812	1.87344	24.9896	0.565581	25.9792	-0.695304
35.2691	24.3646	0.564036	26.0208	1.79033	25.8229	2.22038	29.2292	1.79029	23.6667	0.693287	24.3646	1.21723	31.2604	1.39119	25.4375	1.03551	27.2292	0.588135
35.2895	23.6042	-0.158752	25.5208	1.33081	24.3958	0.831776	29.2292	1.8236	22.2708	-0.671379	23.4479	0.336777	30.7708	0.940319	25.3333	0.953532	26.9583	0.350887
35.31	24.0417	0.31657	25.9479	1.79853	25.1979	1.67246	29.9062	2.53411	24.0208	1.10995	23.7917	0.716873	31.3958	1.60418	25.8125	1.45507	27.1458	0.572121
35.3305	23.5625	-0.12458	25.6042	1.49556	25.0312	1.54452	30.0521	2.71348	22.9167	0.037277	23.5833	0.545015	30.1979	0.445255	24.6875	0.352624	26.0938	-0.446081
35.3509	23.4375	-0.21137	25.8333	1.76565	24.8958	1.44795	28.4479	1.14296	22.9688	0.121015	22.5521	-0.449631	30.9688	1.25522	24.8438	0.531609	26.4167	-0.0891352
35.3714	23.6042	-0.00629832	26.7188	2.69214	23.3854	-0.0234982	30.1042	2.83297	22.2917	-0.524251	23.0417	0.0766851	30.0521	0.377835	25.3438	1.05452	27.3854	0.913791
35.3918	23.1354	-0.436449	27.5833	3.59795	23.7396	0.36976	29.9167	2.67935	23.8125	1.02856	23.2812	0.353131	29.8646	0.229751	25.0729	0.806787	26.9271	0.489782
35.4123	24.4688	0.935677	27.0521	3.10807	24.8021	1.47147	30.1354	2.93209	23.4583	0.706537	22.8125	-0.0786279	30.2292	0.633892	25.5	1.25715	27.1771	0.774254
35.4327	22.5938	-0.900336	29.1042	5.20167	24.0521	0.760811	30.1875	3.01828	22.5	-0.219493	23.1458	0.291826	29.3438	-0.211828	24.6667	0.447273	27.7292	1.36096
35.4532	23.4375	-0.0174045	32.1875	8.32667	24.3021	1.05027	29.3438	2.20875	23.4167	0.72964	22.7604	-0.056341	30.1354	0.619676	23.8438	-0.352004	26.5	0.166558
35.4736	23.1042	-0.311362	35.9896	12.1706	24.375	1.16277	29.0208	1.92016	23.4375	0.783102	23.3646	0.585204	30.3854	0.909653	25.1562	0.984316	26.4167	0.11814
35.4941	23.0521	-0.323876	40.0625	16.2854	24.4271	1.25456	29.8125	2.74627	21.9375	-0.684107	23.2708	0.528962	28.7708	-0.664812	23.7917	-0.356266	27.125	0.861536
35.5145	23.25	-0.0861954	45.0208	21.2859	23.9896	0.856882	29.1042	2.0725	22.8021	0.21343	23.4896	0.785349	30.0208	0.625445	24.9167	0.792917	27.0312	0.802996
35.535	23.4375	0.141263	48.2396	24.5469	24.1146	1.02183	29	2.003	22.6667	0.111129	23.2292	0.562699	29.8542	0.499177	24.5833	0.483947	26.6562	0.463354
35.5554	22.4167	-0.839419	51.1458	27.4955	24.5	1.44732	28.1979	1.23571	22.0729	-0.449343	22.6354	0.00684436	30.1458	0.831381	24.8646	0.789742	26.7396	0.582193
35.5759	23.5521	0.336344	54.9167	31.3089	23.5104	0.49793	28.5938	1.66644	22.2604	-0.228403	23.5104	0.919869	31.1771	1.90331	25.625	1.57488	27.0625	0.940763
35.5963	23.4479	0.272718	55.6667	32.1016	24.2396	1.26741	29.4792	2.58687	22.7604	0.305199	23.1458	0.593439	31.5	2.26704	24.0521	0.026874	26.7396	0.653647
35.6168	23.7708	0.636369	55.3646	31.8424	24.7604	1.82868	27.9688	1.11158	22.2396	-0.181869	22.9479	0.433805	32.3854	3.19342	24.125	0.124878	26.6771	0.627096
35.6372	24.0938	1.00021	53.8854	30.4062	25.4792	2.588	28.4688	1.64682	22.0104	-0.377109	23.375	0.8993	34.3646	5.21368	24.5833	0.60848	26.7083	0.694442
35.6577	23.1562	0.103838	50.9167	27.4806	24.5104	1.65993	27.5208	0.734257	22.4688	0.115314	22.6562	0.219092	36.0833	6.97367	25.2604	1.31101	27.25	1.27235
35.6781	23.0625	0.0514049	47.9062	24.5135	26.5312	3.72157	28.4375	1.68639	22.6771	0.357899	22.9688	0.570262	37.7812	8.71297	25.0625	1.13873	25.9375	-0.00375549
35.6986	23.0833	0.113749	41.9583	18.609	26.5521	3.78333	27.8542	1.13864	21.4583	-0.826437	22.2708	-0.0888557	41.0417	12.0149	25.9271	2.02912	25.9167	0.0119505
35.719	23.4479	0.520038	40.375	17.0693	27.5312	4.80355	27.3854	0.705585	21.9688	-0.281444	21.8438	-0.477011	43.7708	14.7857	25.2708	1.39887	26.2604	0.392387
35.7395	23.6771	0.791104	37.9479	14.6859	31.8542	9.16764	26.8438	0.199728	21.7396	-0.475872	22.0208	-0.263366	44.0521	15.1088	28.8854	5.03962	26.7917	0.960472
35.7599	23.1146	0.270698	33.4896	10.2715	33.5312	10.886	25.6667	-0.941433	21.8333	-0.349311	22.5729	0.325408	48.5521	19.6507	32.6875	8.86806	25.8021	0.00787099
35.7804	24.7188	1.91715	31.1667	7.99257	37.6771	15.0733	27.2292	0.657103	22.5938	0.444079	22.3021	0.0913947	49.1146	20.2553	39.4583	15.6654	25.7812	0.0241676
35.8008	28.0938	5.33463	28.4896	5.35966	40.6146	18.0523	27.9792	1.44325	21.9167	-0.199868	22.2604	0.086677	49.9375	21.1204	46.4375	22.6713	26.3021	0.582279
35.8213	31.0625	8.34606	27.1042	4.01857	41.7708	19.2502	27.7812	1.2816	21.7083	-0.374903	21.9896	-0.147078	49.5312	20.7565	53.8958	30.1565	26.6562	0.97387
35.8418	36.4375	13.7639	25.8021	2.76095	44.0521	21.5733	26.8333	0.37006	22.4062	0.356474	22.2292	0.129712	49.3021	20.5699	55.7917	32.0795	25.9271	0.282277
35.8622	45.5938	22.9632	26.2188	3.22224	44.9479	22.511	27.0312	0.604468	22.4062	0.390096	23.5521	1.48997	47.5938	18.9042	59.9479	36.263	26.6042	0.997081
35.8827	63.0104	40.4232	24.8958	1.94409	44.3229	21.928	27.0312	0.641072	22.3333	0.350965	22.5104	0.485764	43.9688	15.322	69.9062	46.2487	26.8958	1.32662
35.9031	67.375	44.8312	25.4167	2.50984	44.7917	22.4389	27.1458	0.792374	23.2083	1.25991	23.1667	1.17961	41.9375	13.3336	74.9792	51.3493	27.125	1.5938
35.9236	65.75	43.2499	24.2917	1.4299	43.9479	21.6375	27.4792	1.16254	23.0833	1.16902	23.1458	1.1965	39.3229	10.7621	73.5208	49.9188	25.375	-0.118038
35.944	76.8021	54.3458	24.3125	1.49594	39.9167	17.6486	27.3854	1.10573	23.1146	1.23454	24.3333	2.42185	38.5208	10.0032	67.25	43.6759	26.0521	0.597356
35.9645	91.4792	69.0669	24.5	1.7288	36.5938	14.3682	28.9062	2.66363	25.7292	3.88356	25.1042	3.23067	35.3333	6.85907	61.6667	38.1207	27.0208	1.60457
35.9849	84.4896	62.1215	23.8333	1.10764	33.4062	11.2234	29.75	3.54455	26.6042	4.79316	25.6667	3.83128	33.9167	5.48589	59.5938	36.0762	28.4792	3.10151
36.0054	67.1562	44.8326	22.8542	0.174128	32.125	9.98487	32.4479	6.27975	28.7604	6.98417	28.9479	7.15077	32.8021	4.41493	51.3646	27.8755	30.6771	5.33818
36.0258	61.9062	39.6273	23.625	0.990762	28.5833	6.48609	33.8333	7.70257	31.9167	10.1753	33.3542	11.5954	31.6562	3.31285	44.9896	21.5292	33.8438	8.54374
36.0463	63.75	41.5158	23.25	0.661711	27.2917	5.23744	34.8854	8.79217	36.1354	14.4292	38.0417	16.3214	30.8021	2.50259	41.3125	17.881	38.1042	12.8432
36.0667	58.2604	36.0712	23.1146	0.572391	25.2812	3.27015	38.5938	12.5381	39.7188	18.0478	41.8438	20.1621	30.1042	1.84871	36.6771	13.2747	42.7917	17.5699
36.0872	45.4375	23.2935	22.5833	0.0873848	23.0833	1.11549	40.6042	14.5863	43.3333	21.6977	44.5938	22.9509	29.3542	1.1429	31.1875	7.81436	45.7604	20.578
36.1076	38.4271	16.3285	22.7083	0.258777	23.8646	1.94012	41.3646	15.3846	48.1354	26.5354	45.0625	23.4585	29.2812	1.1143	29.3125	5.96879	48.3958	23.2529
36.1281	34.5	12.447	22.3646	-0.0384338	23.0104	1.12945	42.25	16.3079	50.8021	29.2378	46.3438	24.7788	28.7812	0.658764	27.4583	4.14424	51.3125	26.2092
36.1485	30.7917	8.78445	22.8646	0.508253	22.1875	0.35016	43.6042	17.7002	53.7708	32.2424	47.0417	25.5158	28.2917	0.213783	25.4688	2.18445	53.4688	28.4053
36.169	27.8125	5.85126	22.0833	-0.226162	22.6562	0.862655	43.6979	17.8321	56.6042	35.1118	45.7396	24.253	27.7917	-0.241475	26.1979	2.94359	53.5938	28.5702
36.1894	25.5312	3.61618	22.375	0.112488	22.4167	0.666939	39.1042	13.2767	56.7396	35.2835	45.3542	23.907	28.2396	0.251325	24.9271	1.70292	55.3646	30.3811
36.2099	24.9375	3.0688	22.9479	0.732535	22.3854	0.679679	36.1771	10.388	54.7812	33.3615	41.0208	19.6132	26.8125	-1.13074	25.1979	2.00409	54.1875	29.2443
36.2303	23.3854	1.56327	21.8333	-0.33477	22.2292	0.567542	35.0625	9.31199	53.0312	31.6481	36.7188	15.3508	27.7188	-0.179323	24.5104	1.3471	53.0417	28.1388
36.2508	22.1354	0.360027	21.6458	-0.474845	21.2917	-0.325723	33.9896	8.27772	50.4792	29.1327	34.625	13.2968	27.3854	-0.467353	23.8646	0.731971	48.9375	24.0752
36.2712	22.7292	1.00072	22.0625	-0.0367706	21.1042	-0.468866	31.9479	6.27482	45.8125	24.5029	32.2083	10.9201	27.4792	-0.328159	23.2604	0.158685	45.6354	20.8138
36.2917	21.5938	-0.0875504	21.8646	-0.213132	21.6667	0.13208	29.6667	4.03245	39.5417	18.2691	30.7188	9.47053	27.2292	-0.532576	24.1562	1.08558	43.2188	18.4379
36.3122	22.5417	0.907702	23	0.943987	22.0417	0.545648	28.2708	2.6756	36.7604	15.525	29	7.79195	27.9792	0.261525	23.3542	0.314739	41.1562	16.4164
36.3326	20.7188	-0.867684	21.3333	-0.700829	21.8333	0.376005	27.2292	1.67304	33.5417	12.3436	28.25	7.08226	27.3854	-0.287983	23.8229	0.814913	37.6146	12.9158
36.3531	22.0521	0.513373	22.2292	0.217002	21	-0.418515	26.5938	1.07684	30.0312	8.87073	26.1458	5.01853	27.25	-0.379019	23.0938	0.117351	35.0938	10.4363
36.3735	21.5938	0.102958	22.0208	0.030815	22.1667	0.787087	26.4792	1.00159	27.3229	6.20008	24.9896	3.90284	28.1354	0.55092	22.6562	-0.288363	33.0729	8.45684
36.394	20.5729	-0.869763	22.1146	0.146859	21.4375	0.0969778	26.9896	1.55145	25.9583	4.87334	24.3958	3.34979	27.1667	-0.373169	23.2396	0.326937	31.75	7.17548
36.4144	21.3021	-0.10192	22.0625	0.117217	21.1042	-0.197175	26.0625	0.66393	24.9167	3.86968	24.3646	3.35936	27.375	-0.120033	22.5938	-0.286749	30.4167	5.88385
36.4349	21.8333	0.4682	22.4688	0.546056	21.0417	-0.220372	26.4167	1.05777	24.3438	3.33493	23.4375	2.47323	28.2396	0.789492	22.7083	-0.139836	29.0729	4.58196
36.4553	21.6979	0.371848	22.3854	0.485459	21.7396	0.51697	26.6562	1.33714	24.3646	3.39409	22.9167	1.99348	27.9271	0.522074	22.3333	-0.482327	28.2708	3.82188
36.4758	21.9479	0.661106	22.9271	1.05001	22.4896	1.30652	25.4896	0.210373	23.0729	2.14092	23.1354	2.25344	28.0729	0.71313	22.7396	-0.043288	28.8958	4.48903
36.4962	21.3542	0.106809	22.9062	1.05221	22.1042	0.960771	25.9896	0.750387	23.5208	2.62749	22.5729	1.73228	28.0312	0.716826	23.1458	0.395931	27.5938	3.22924
36.5167	21.6354	0.427706	22.1875	0.356639	22	0.896397	26.2188	1.01968	22.4688	1.61422	22.5	1.70083	27.7812	0.512329	22.9375	0.220749	26.8021	2.48002
36.5371	22.2812	1.11338	22.7188	0.911216	21.7812	0.717562	25.7292	0.57034	21.3125	0.496952	22.9375	2.17993	28.2188	0.995472	23.0729	0.389497	27.1146	2.83512
36.5576	22.5417	1.41383	22.9896	1.20552	22.0729	1.04927	25.3229	0.204445	22.6979	1.92151	23.125	2.40915	27.9583	0.780838	22.9271	0.277176	26.0833	1.84661
36.578	22.4479	1.36031	21.9688	0.208314	21.7083	0.724843	25.0417	-0.0363366	22.5625	1.8254	21.0938	0.41976	28.375	1.24343	22.5417	-0.0745467	25.4792	1.28533
36.5985	21.6562	0.609068	22.8854	1.14875	21.75	0.806792	25.2812	0.243829	21.8646	1.16695	21.8646	1.23258	27.7292	0.643658	22.7292	0.146828	25.5208	1.37003
36.6189	22.1146	1.10802	21.4792	-0.23358	21.2917	0.388863	24.7604	-0.236308	21.1875	0.529491	22.2083	1.61844	26.9375	-0.101806	23.2708	0.72255	25.2917	1.18405
36.6394	21.8438	0.877997	22.3333	0.644653	21.8125	0.950224	26.2812	1.32533	21.8333	1.21511	20.9688	0.421103	27.9583	0.965371	22.8958	0.381787	24.9062	0.841966
36.6598	21.8125	0.887753	23.0938	1.42928	21.75	0.928374	24.7812	-0.133742	20.6146	0.0363173	21.7292	1.22389	27.7708	0.824355	23.4583	0.978705	25.6354	1.61461
36.6803	21.8125	0.928953	22.8229	1.18281	21.6979	0.917063	25.4688	0.594795	21.7604	1.22227	22.0938	1.63098	27.2292	0.329312	21.8958	-0.549196	25.1979	1.22074
36.7007	21.6875	0.845347	21.9167	0.301071	20.7812	0.0412909	26.3438	1.51095	20.5417	0.0437932	20.9583	0.538192	27.8125	0.95941	22.6458	0.235583	25.5312	1.59785
36.7212	22.0521	1.25152	21.9583	0.367394	21.5938	0.894808	25.7604	0.968876	21.6146	1.15715	21.3333	0.955952	27.625	0.818814	22.1146	-0.260706	25.4896	1.6001
36.7416	21.1458	0.387051	21.8438	0.277615	21.0625	0.404698	25.8542	1.104	21.4271	1.01025	20.6042	0.269674	28.3229	1.56378	22.1042	-0.23598	24.8438	0.99834
36.7621	21.4688	0.751945	22.1875	0.646318	20.4688	-0.14779	24.9375	0.228828	21.5625	1.18643	20.3854	0.0939427	27.9062	1.19429	22.625	0.320176	24.25	0.448807
36.7826	20.9792	0.304532	22.0521	0.536001	21.6146	1.03943	25.4271	0.760017	21.5208	1.18569	21.6875	1.43917	27.2083	0.543701	22.7917	0.522346	23.7396	-0.0172438
36.803	20.3125	-0.31977	22.4896	0.998749	21.0312	0.497602	25.0312	0.405902	20.5417	0.247615	20.2604	0.0553668	27.7292	1.112	21.7083	-0.525302	24.1562	0.443936
36.8235	20.8646	0.274873	22.5521	1.08664	20.7292	0.237148	25.1979	0.614401	20.0833	-0.169467	21.6771	1.51544	26.5521	-0.0174793	22.2396	0.0418141	24.5833	0.91568
36.8439	21.0521	0.505126	22.1667	0.726771	21.7292	1.2789	25.25	0.708431	20.4167	0.20528	20.9375	0.819391	26.9896	0.467766	21.9583	-0.203389	23.6875	0.0646552
36.8644	20.7083	0.204323	21.2812	-0.132955	20.5104	0.102024	23.8646	-0.634926	20.7812	0.611439	20.5938	0.519305	25.3958	-1.0781	22.0625	-0.0629942	24.1979	0.620028
36.8848	19.8646	-0.596285	21.625	0.236634	20.4167	0.0502712	25.8438	1.38641	20.1458	0.017761	19.9167	-0.113985	25.9688	-0.481112	21.6146	-0.474502	23.8021	0.269298
36.9053	20.4792	0.0616342	21.8646	0.502203	21.375	1.05072	24.0938	-0.321299	19.8854	-0.200755	20.1458	0.159104	26.4583	0.0326824	21.9792	-0.0738851	24.0312	0.543717
36.9257	19.7708	-0.603169	22.4062	1.07	20.5625	0.280466	24.0521	-0.320565	20.0104	-0.0336922	19.4271	-0.515595	26.5521	0.150783	21.5729	-0.443921	24.3958	0.953699
36.9462	20.7604	0.430138	20.9792	-0.330798	21.2396	0.999913	24.1771	-0.153051	19.2292	-0.772717	19.75	-0.17256	26.9792	0.602358	22.1354	0.154975	22.8646	-0.532004
36.9666	20.1146	-0.171777	21.4167	0.133132	20.625	0.427817	24.25	-0.037506	20.375	0.415504	20.3438	0.441436	25.9792	-0.373011	21.7083	-0.235532	22.9479	-0.402976
36.9871	20.375	0.132752	21.5208	0.263875	20.8854	0.730843	23.4583	-0.786431	19.8333	-0.083613	20.7917	0.909729	26.4167	0.0892601	21.9583	0.051225	24.4792	1.17412
37.0075	20.2708	0.0728919	21.6562	0.426017	20.3542	0.242324	24.25	0.0412337	20.1562	0.282016	20.2708	0.409401	26.2188	-0.0837451	21.1875	-0.68267	23.3438	0.0846887
37.028	20.8542	0.700726	22.3958	1.19247	20.4479	0.378928	24.1875	0.0148454	18.6771	-1.15428	20.7396	0.898785	27.0625	0.785057	22.5938	0.7607	22.875	-0.337924
37.0484	19.6562	-0.452496	21.9167	0.740326	19.3958	-0.630178	24.3542	0.217737	19.9375	0.149177	20.1771	0.357049	27.2083	0.956082	21.7604	-0.0353333	22.3438	-0.822889
37.0689	19.0729	-1.00516	21.0104	-0.138756	19.6146	-0.403087	24.3229	0.222826	19.9062	0.161126	20.6146	0.815441	26.75	0.52308	21.6667	-0.0916017	23.4688	0.304668
37.0893	20.6979	0.650712	21.5417	0.41981	20.0104	0.00121072	24.8333	0.769696	19.0521	-0.649679	19.7188	-0.0593705	25.6875	-0.513948	21.6771	-0.0435225	22.9062	-0.255128
37.1098	19.875	-0.141143	21.7812	0.686856	19.6875	-0.313119	23.6042	-0.422905	20.0938	0.435511	19.6979	-0.059053	26.8125	0.636665	21.5	-0.182762	23.9792	0.820641
37.1302	18.7812	-1.20364	21.0417	-0.0251159	19.7812	-0.21066	24.1979	0.207525	19.0938	-0.520803	19.6979	-0.037773	25.6042	-0.545916	21.7292	0.084429	23.1146	-0.0409429
37.1507	20.1771	0.223646	21.0938	0.0547262	19.8229	-0.160162	24.0625	0.108902	19.1458	-0.446582	20.3646	0.650303	26.9792	0.854976	21.5625	-0.044032	23.2396	0.0872044
37.1711	21	1.07821	21.1562	0.145133	20.2708	0.296708	23.2083	-0.708357	19.3958	-0.190442	19.6667	-0.0260757	27.2396	1.14143	21.6354	0.0672713	23.7812	0.632166
37.1916	20.1458	0.255879	20.6146	-0.36848	20.7292	0.764118	24.8229	0.943247	19.0833	-0.496639	20.1458	0.474758	27.375	1.30302	22.8333	1.30376	22.8333	-0.312308
37.212	20.8646	1.00666	21.1771	0.222222	19.8646	-0.0912665	23.3646	-0.477951	19.8646	0.291076	19.8854	0.236138	25.3438	-0.701922	22.1458	0.655004	22.6562	-0.485801
37.2325	19.6875	-0.138196	21.2708	0.344322	20.1354	0.188888	23.3125	-0.492787	19.2604	-0.306464	19.3125	-0.314853	25.6979	-0.321302	22.0625	0.610601	23.0417	-0.104893
37.2529	19.6042	-0.189108	21.2917	0.393652	20.2188	0.281665	23.6354	-0.161803	19.4479	-0.112174	20.125	0.519702	26.4375	0.444874	22.6458	1.23305	23.2292	0.0782457
37.2734	18.7708	-0.989827	22.3021	1.43271	19.6042	-0.323352	23.9583	0.169294	19.4271	-0.126056	19.0833	-0.499781	26.7083	0.742441	21.5208	0.147337	22.625	-0.530134
37.2939	20	0.272149	20.5625	-0.278077	20.1667	0.248837	24.4583	0.677588	19.5	-0.0460247	19.1146	-0.446218	25.7917	-0.147352	22.2708	0.93681	23.9583	0.799133
37.3143	19.2917	-0.403181	20.5833	-0.228303	20.3438	0.435731	24.6562	0.883913	20.2083	0.669585	19.9375	0.37618	25.5208	-0.391171	20.8646	-0.429786	23.9271	0.763965
37.3348	20.3021	0.640433	21.2812	0.498702	20.6771	0.778998	24.0417	0.277851	19.9062	0.374941	19.375	-0.186709	25.7917	-0.0931842	21.3333	0.0787985	22.8438	-0.323139
37.3552	20.0417	0.413408	20.0625	-0.690812	20.3333	0.445304	23.125	-0.630181	19.3229	-0.200792	19.875	0.313031	25.3438	-0.513807	21.75	0.535481	23.125	-0.0455119
37.3757	19.8646	0.269911	20.2396	-0.484345	20.1458	0.267983	23.4792	-0.271164	20.0417	0.525722	19.8958	0.333733	25.6771	-0.163293	21.1667	-0.00765527	23.9062	0.732263
37.3961	19.3125	-0.248393	21.3958	0.666535	19.625	-0.24255	24.1042	0.3588	19.2083	-0.299686	21.0312	1.46915	25.4792	-0.343889	21.3854	0.251473	23.9271	0.749769
37.4166	19.9792	0.452248	21.9479	1.2134	19.5729	-0.28421	23.4479	-0.292373	20.2604	0.760486	19.6042	0.0421917	25.3958	-0.409761	20.875	-0.218385	22.7396	-0.440911
37.437	19.8438	0.350999	22.3542	1.61457	20.3646	0.518003	23.1146	-0.620515	19.4688	-0.0229305	20.8021	1.24036	25.6458	-0.14216	21.2812	0.228605	23.9062	0.722723
37.4575	19.5625	0.104112	22.75	2.00548	19.4583	-0.377579	24.0417	0.311873	20.6979	1.21465	20.6042	1.04283	25.4375	-0.332752	21.0104	-0.00130709	24.3854	1.19901
37.4779	19.1771	-0.246748	22.5104	1.76112	19.9062	0.0811289	24.3958	0.671458	18.7812	-0.693443	19.6979	0.137098	26.6458	0.893463	21.7812	0.810628	23.3958	0.206685
37.4984	19.3021	-0.0869976	22.3125	1.55857	19.3958	-0.418375	23.5625	-0.156343	19.0208	-0.445122	20.6979	1.13774	24.9062	-0.828099	20.7812	-0.148088	23.8646	0.672846
37.5188	18.75	-0.604136	22.2604	1.502	19.3542	-0.449005	24.1562	0.443053	19.7812	0.31227	19.6146	0.0551813	24.8333	-0.898485	20.5729	-0.314958	24.8021	1.6079
37.5393	19.4167	0.0618902	22.8958	2.13309	19.9271	0.117639	22.9062	-0.801188	19.6667	0.194824	20.3333	0.774833	26.8646	1.13544	20.3854	-0.460812	23.75	0.553527
37.5597	19.4583	0.103111	22.9479	2.18098	20.8333	1.01774	24.1458	0.444269	19.7292	0.254623	19.5625	0.00503113	26.4479	0.72158	21.1042	0.254088	23.5312	0.332631
37.5802	18.6042	-0.751308	22.5625	1.79152	20.1562	0.334629	23.75	0.054422	19.4583	-0.0187481	21.1771	1.62077	26.0938	0.370364	21.1042	0.25042	23.5312	0.330633
37.6006	19.7812	0.425718	21.625	0.850132	19.8333	0.00580708	23.75	0.0605223	19.8125	0.333043	19.1354	-0.419603	26.0521	0.331788	21.9062	1.04902	22.5208	-0.681635
37.6211	19.6354	0.28002	21.0312	0.252637	20.4167	0.583358	23.5833	-0.0999303	19.9271	0.445413	19.375	-0.178601	24.6667	-1.0504	20.7812	-0.0792908	23.625	0.420829
37.6415	18.8854	-0.469649	21.7917	1.00946	19.4479	-0.391052	24.6354	0.958481	19.5208	0.0371117	18.6979	-0.854136	26.3021	0.58839	22.25	1.38633	22.8854	-0.32031
37.662	19.4062	0.0517089	21	0.214341	20.0208	0.176327	23.3854	-0.285078	19.3125	-0.17311	19.7396	0.18355	25.4583	-0.251848	22.0312	1.16464	22.6458	-0.561302
37.6824	19.8542	0.500344	21.7083	0.919373	20.1875	0.337579	22.9688	-0.69519	19.8229	0.33558	19.4688	-0.091134	25.3542	-0.352363	21.6875	0.818126	23.7604	0.552022
37.7029	19.4896	0.136674	21.4688	0.676636	19.4792	-0.376047	24.2812	0.623979	19.5938	0.104849	19.5	-0.0636058	26.1979	0.495178	21.8229	0.950961	23.1458	-0.0636744
37.7233	19.9792	0.627364	21.6979	0.902797	19.7604	-0.099967	23.8125	0.162011	19.6875	0.197197	19.6875	0.120302	27.1875	1.48869	22.5833	1.70898	23.0208	-0.189639
37.7438	19.75	0.399499	21.5729	0.774938	19.9479	0.0824854	23.1562	-0.487343	19.4062	-0.0852924	19.6146	0.0439214	26.8229	1.12818	23.1875	2.31092	23.1562	-0.0550398
37.7643	19.5208	0.171828	21.6354	0.834728	19.7292	-0.14119	23.6875	0.0509165	19.9271	0.434464	19.0938	-0.480246	26.8229	1.13239	24.2396	3.36097	23.125	-0.0869594
37.7847	19.5	0.152684	20.7083	-0.0949184	20.3333	0.458174	23.4792	-0.150294	19.9583	0.464799	20.2604	0.683215	26.2083	0.522163	24.4479	3.56744	23.0104	-0.202065
37.8052	20.5833	1.2379	20.5833	-0.222334	21.1146	1.23474	23.5833	-0.0388901	19.75	0.255713	19.8854	0.305139	25.3542	-0.327511	24.0833	3.20118	22.9583	-0.254522
37.8256	19.3542	0.010812	20.625	-0.182934	20.125	0.240603	23.0312	-0.583623	19.7083	0.213456	20.6562	1.07303	25.5521	-0.124961	24.0312	3.1476	23.4583	0.245251
37.8461	19.0833	-0.257749	21.3333	0.523279	20.0833	0.194501	23.9167	0.309258	20.5625	1.06719	20.0208	0.434791	26.4583	0.786061	24.25	3.36504	23.1354	-0.0777444
37.8665	20.8438	1.50513	22.0208	1.20881	20.1042	0.211021	24.0312	0.431419	19.7812	0.285679	20.4271	0.838352	25.3333	-0.334026	25.25	4.3639	23.9375	0.724408
37.887	19.9167	0.580711	21.3021	0.488233	20.6562	0.758914	24.6458	1.05369	19.3125	-0.183174	21.5	1.90871	26.0104	0.348111	24.3021	3.41503	23.8333	0.620457
37.9074	20.3125	0.979398	21.9479	1.13239	21.9688	2.06735	23.3021	-0.282251	20.2604	0.764801	21.9375	2.34378	27.0312	1.37414	24.4792	3.59134	24.25	1.03749
37.9279	19.9271	0.59703	23	2.18294	21.1042	1.19882	24.5938	1.01733	20.7812	1.28586	21.125	1.52898	26.0521	0.400304	23.1771	2.28867	25	1.788
37.9483	20.8333	1.50652	22.2708	1.4524	20.5312	0.622078	24.0833	0.51495	20.9792	1.48416	22.5312	2.93306	24.9167	-0.729639	23.7604	2.87159	25.6042	2.39283
37.9688	20.1042	0.780793	22.6875	1.86783	21.3125	1.39963	25.5833	2.0231	21.875	2.38054	23.5729	3.97268	26.7708	1.13014	24.2396	3.35053	25.375	2.16447
37.9892	21.1979	1.87817	24.2396	3.41883	22.0833	2.16688	25.1458	1.59386	21.875	2.38124	24.4479	4.84576	26.3125	0.677562	22.8333	1.94423	26.6458	3.43625
38.0097	21.2083	1.89242	23.1875	2.3658	22.0729	2.15301	24.6354	1.09181	21.8958	2.40295	23.6562	4.05231	26.6354	1.00637	22.9062	2.01728	27.2708	4.06236
38.0301	21.5938	2.28185	23.5625	2.74001	22.4375	2.51426	24.8125	1.27738	23.2188	3.7269	24.6354	5.02982	26.7917	1.16866	22.7188	1.8301	28.5208	5.31361
38.0506	21.6875	2.37982	24.1875	3.36437	21.5312	1.6048	26.1771	2.65057	22.7604	3.26976	24.4896	4.88246	25.9583	0.341497	23.7188	2.83059	28.0833	4.8775
38.071	20.9688	1.66547	24.2292	3.40554	22.0312	2.10171	24.9062	1.38845	22.6979	3.20862	25.8125	6.20398	27.3646	1.75406	24.0417	3.15419	29.2812	6.07697
38.0915	21.3646	2.06591	24.5417	3.7177	22.6979	2.76541	25.9062	2.39728	23.2917	3.80389	25.0312	5.42147	28.1562	2.55218	24.2396	3.35296	29.6042	6.40158
38.1119	21.4062	2.11237	24.6979	3.87375	22.2917	2.35632	25.0729	1.57288	23.9375	4.4514	24.8542	5.24324	27.8125	2.21503	22.9479	2.06233	29.4167	6.21592
38.1324	21.4062	2.11736	26.1771	5.35286	23.5	3.56193	26.0312	2.54027	23.9583	4.47408	24.1458	4.5339	27.5	1.90926	22.8021	1.91772	28.2812	5.08249
38.1528	22.4375	3.1538	25.25	4.42587	22.875	2.93433	25.5625	2.08069	24.125	4.64275	24.3125	4.69969	27.8021	2.21822	23.7917	2.9087	28.8438	5.64712
38.1733	23.4583	4.18001	23.875	3.05112	22.5104	2.56727	24.9167	1.44414	23.3125	3.83242	24.3542	4.7406	28.8854	3.30857	23.1042	2.22278	29.0417	5.84733
38.1937	22.4479	3.17516	25.1667	4.34317	23.6667	3.72117	26.375	2.91187	23.8958	4.41809	23.1667	3.55248	27.7396	2.16989	23.9583	3.07871	27.9271	4.73517
38.2142	22.2708	3.00385	24.6667	3.84371	23.0729	3.12519	25.0833	1.62971	22.9375	3.46225	23.6042	3.98949	27.9375	2.3751	24.0312	3.15357	28.4375	5.24817
38.2346	21.4896	2.22856	25.0312	4.20898	23.6979	3.74808	25.8542	2.41017	23.2292	3.75657	20.7083	1.09329	29.0208	3.46587	24.2708	3.39528	27.6875	4.5009
38.2551	21.8229	2.56805	24.8958	4.0744	22.8542	2.90234	25.8021	2.36782	23.0625	3.59272	21.0104	1.39514	27.3958	1.84845	24.3333	3.46009	26.9062	3.72252
38.2756	21.7917	2.54315	24.9792	4.15872	22.8646	2.9109	25.0208	1.59643	22.3958	2.92903	21.9792	2.36378	27.6146	2.07491	24.3333	3.46257	26.3542	3.17346
38.296	22.1458	2.90386	24.4375	3.61818	23.4896	3.53416	25.6771	2.26264	22.9688	3.50509	22.7396	3.12422	27.2812	1.74944	24.9896	4.12149	25.5938	2.41621
38.3165	21.9167	2.68143	24.6875	3.86946	22.3646	2.40754	25.5	2.09563	21.6771	2.21673	22.0104	2.39521	27.4583	1.93452	25.0833	4.21809	25.7604	2.5862
38.3369	21.1146	1.88628	23.7812	2.96463	23.1875	3.22896	24.6042	1.20999	21.0938	1.63687	21.4271	1.81215	28.5417	3.02599	24.2188	3.35653	24.8333	1.66258
38.3574	21.0625	1.84132	23.5625	2.74746	22.7292	2.76925	24.9375	1.55363	20.6354	1.18216	21.6146	2.00006	28.2292	2.72176	24.5	3.641	25.1667	1.99952
38.3778	21.5104	2.29655	23.4896	2.67626	22.4375	2.47633	24.9896	1.61613	21.3229	1.87346	21.4479	1.83394	27.5208	2.02185	23.8333	2.97772	24.8229	1.65953
38.3983	21.2292	2.02282	22.7708	1.95938	22	2.0377	24	0.637083	20.6771	1.23158	20.5312	0.917939	27.3021	1.81165	24.6146	3.76254	24.6562	1.49677
38.4187	20.1979	0.999278	23.3438	2.53431	21.6458	1.68253	24.0312	0.67898	20.875	1.43361	21.1771	1.56457	28.0417	2.55993	24.1354	3.28713	24.2604	1.105
38.4392	20.4896	1.29885	22.8438	2.03647	20.9688	1.00456	24	0.65849	19.875	0.437889	21.2917	1.68008	26.2083	0.735438	23.5729	2.72857	23.125	-0.0262161
38.4596	19.8542	0.671527	22.6667	1.8617	21.9062	1.9413	24.5729	1.24228	20.2917	0.858997	20.8854	1.27489	26.7708	1.30692	23.7812	2.94101	24.5	1.35313
38.4801	21.3125	2.13815	23.6771	2.87458	21.2396	1.274	23.2917	-0.0279824	19.4167	-0.0113996	22	2.39066	27.2292	1.77437	23.2708	2.43489	24.4896	1.34722
38.5005	19.8125	0.646636	22.6562	1.85635	20.7917	0.825563	24.375	1.06645	20.1979	0.774616	20.2917	0.683637	26.6771	1.23154	23.6146	2.78312	23.0417	-0.0960534
38.521	19.7604	0.603232	21.6562	0.859106	20.5417	0.575169	23.3646	0.0672499	19.5938	0.175378	20.9479	1.34133	26.8854	1.44927	23.4271	2.60028	23.9688	0.835824
38.5414	19.5729	0.424605	21.4896	0.695342	20.7083	0.741564	23.7812	0.495245	21.0938	1.68047	21.1771	1.57207	26.1354	0.708809	23.3854	2.56345	23.8542	0.726182
38.5619	18.6979	-0.441328	22.6354	1.84422	19.8958	-0.0710851	23.9792	0.704603	19.9062	0.498222	22.1771	2.57377	25.3958	-0.0210958	22.6458	1.82889	24.0625	0.939605
38.5823	18.6458	-0.498948	21.75	0.962006	20.2396	0.272638	23.5	0.236992	19.7812	0.378637	21.6458	2.04435	25.7708	0.363722	22.6667	1.85493	24.9688	1.85109
38.6028	19.6771	0.526958	22.5312	1.7466	20.5104	0.543567	23.125	-0.126338	19.6979	0.300881	21.8542	2.25465	25.7604	0.363264	21.9375	1.13114	24.0417	0.929393
38.6232	19.2188	0.0634755	20.7396	-0.0415724	20.5	0.533369	22.375	-0.864555	20.4896	1.09829	22.1979	2.60049	25.6771	0.290029	21.6667	0.865875	24.4062	1.29951
38.6437	18.9896	-0.170646	21.9062	1.12874	20.3021	0.335793	23.3646	0.132639	19.75	0.364606	21.3646	1.76937	26.875	1.49818	22.25	1.45495	25.7188	2.61769
38.6641	18.9479	-0.217074	22.1667	1.39294	21.125	1.15917	22.9479	-0.276303	19.4479	0.0685875	21.9062	2.31339	24.8229	-0.54352	22.0417	1.25255	24.5104	1.41518
38.6846	18.7708	-0.398724	21.5208	0.751043	20.2188	0.253508	22.8646	-0.351798	20.7188	1.34565	21.6875	2.09711	25.3854	0.0294993	20.8646	0.0815698	24.9375	1.84824
38.705	18.7188	-0.45518	22.1458	1.38013	21.0104	1.04588	22.3958	-0.812596	19.8229	0.456203	21.7188	2.13097	25.3021	-0.0431749	22	1.22327	25.2917	2.20853
38.7255	20.0625	0.884391	23.2812	2.51978	19.6771	-0.28662	23.6458	0.44547	19.3854	0.0252548	21.3542	1.76912	25.4271	0.0926244	21.75	0.979744	25.3646	2.28772
38.746	18.6458	-0.53626	22.875	2.1179	20.2396	0.276833	23.8125	0.620316	20.0521	0.698635	22.0938	2.51157	25.7083	0.384814	21.2917	0.528061	25.1771	2.10664
38.7664	19.4271	0.2412	22.4479	1.69535	20.7812	0.819575	22.9896	-0.194307	20.2083	0.861761	21.5833	2.00414	25.4271	0.114643	21.0729	0.316142	25.8333	2.76945
38.7869	19.2708	0.0813543	23.8333	3.08544	21.1354	1.17494	23.1562	-0.0192339	20.9583	1.6188	22.5729	2.99685	25.5729	0.271697	20.2083	-0.541429	26.0625	3.00533
38.8073	19.375	0.182119	23.9271	3.18401	20.7812	0.822093	23.6146	0.44762	20.3646	1.03225	21.4896	1.91677	25.5625	0.27264	20.8229	0.0803478	24.8438	1.79344
38.8278	19.7604	0.564328	25.2917	4.55357	20.8333	0.875619	23.125	-0.0333295	20.7708	1.44586	21.1042	1.53473	24.9479	-0.330443	20.9271	0.191889	24.2292	1.18587
38.8482	19.6562	0.457148	26.25	5.51702	20.7604	0.804268	23.1042	-0.0454152	20.2812	0.963805	21.4375	1.87158	26.9062	1.63953	21.1875	0.459861	24.3125	1.27636
38.8687	19.875	0.673078	28.5	7.77228	20.3438	0.389289	23.5625	0.421779	20.3854	1.07566	20.4792	0.916881	26.7604	1.50548	21.0104	0.290514	24.8854	1.85658
38.8891	19.1458	-0.0587135	32.4375	11.7152	21.3125	1.35985	22.9688	-0.162996	19.9792	0.677259	19.9271	0.368566	26.2604	1.0174	21.4062	0.694265	24.1771	1.1557
38.9096	19.625	0.418022	36.3958	15.6791	21.8229	1.8722	23.4375	0.314843	19.9688	0.674855	20.8646	1.30996	27.0417	1.81071	22.0208	1.31695	23.5833	0.569549
38.93	20.3021	1.09287	44.3854	23.6744	21.3229	1.37425	22.7812	-0.332205	20.5208	1.23511	20.4792	0.928573	26.0208	0.802076	21.75	1.05439	23.3854	0.379379
38.9505	20.1979	0.986659	51.1562	30.4511	21.1042	1.15768	22.5521	-0.552055	19.8646	0.5872	20.1667	0.620229	27.0312	1.82483	21.5312	0.844103	23.875	0.876858
38.9709	20.6042	1.39106	58.4583	37.7592	20.6354	0.691231	23.4375	0.332443	19.2917	0.022782	20.6667	1.12451	27.5833	2.3894	21.2708	0.592328	23.0938	0.10365
38.9914	19.2083	-0.00642746	61.3542	40.6611	21.9688	2.02699	23.7812	0.675389	19.25	-0.0102232	19.7708	0.233094	26.6146	1.43327	20.2708	-0.398849	23.75	0.768091
39.0118	19.125	-0.0912211	65.8646	45.1779	22.7396	2.80036	23.2917	0.185115	18.8125	-0.438899	20.6458	1.11264	28.25	3.08145	22.2396	1.5789	23.7604	0.786845
39.0323	20.125	0.907513	66.8125	46.1322	22.7188	2.7822	23.9271	0.819954	20.0312	0.788837	20.7812	1.25273	29.6979	4.54227	21.9583	1.30684	23.3229	0.357831
39.0527	19.1458	-0.0727259	69.8646	49.1909	22.4583	2.52457	23.4167	0.309074	18.4583	-0.774932	20.7812	1.25753	30.8021	5.65947	22.6458	2.0037	23.0208	0.0643806
39.0732	20.375	1.15556	68.8646	48.1976	22.9688	3.0379	24.3958	1.28789	19.2604	0.0364625	20.875	1.35621	33.1146	7.98516	21.7812	1.14867	23.5417	0.593995
39.0936	20.1042	0.884046	67.4896	46.8295	24.2292	4.30135	23.7812	0.673071	19.3542	0.139685	20.4271	0.91335	35.3958	10.2797	22.0104	1.38756	23.2083	0.26959
39.1141	20.9479	1.72731	61.4688	40.8157	25.2292	5.30451	23.4583	0.350032	19.9167	0.711821	20.0938	0.585205	38.5	13.3974	23.4792	2.86622	22.75	-0.179667
39.1345	21.4583	2.23743	54.9375	34.2917	26.5833	6.66196	24.4167	1.30836	19.5417	0.346618	20.875	1.37177	42.7083	17.6193	24.4792	3.87631	23.7708	0.85039
39.155	21.4688	2.24774	48.6146	27.9761	29.8333	9.91536	24.6562	1.54804	20.4896	1.3045	20.7292	1.23139	45.5417	20.4664	25.6771	5.0845	23.2917	0.380595
39.1754	21.5521	2.33117	43.1667	22.5357	33	13.0855	24.6771	1.5691	20.1354	0.960451	21.4792	1.98696	49.3125	24.2511	28.1458	7.5637	24.1354	1.23386
39.1959	22.3333	3.11271	40.1771	19.5537	38.3021	18.3913	25.4167	2.30901	20.6667	1.50199	21.2604	1.77392	54.0312	28.9839	33.9062	13.3348	23.2188	0.326864
39.2163	23.1562	3.9361	35.8542	15.2386	43.3438	23.4367	24.6458	1.53862	20.2083	1.0541	21.4271	1.94642	56.1771	31.1439	37.8854	17.3247	23.3229	0.440846
39.2368	25.2812	6.06178	32.1354	11.5277	46.4271	26.5239	25.9271	2.82043	20.9688	1.82512	21.125	1.6503	56.4583	31.4394	45.625	25.0753	23.9271	1.05497
39.2573	25.8333	6.61473	29.8958	9.29623	50.4479	30.5488	25.3333	2.22736	21.7604	2.62756	21.7396	2.27097	58.6562	33.6518	55.5208	34.9823	23.4688	0.606751
39.2777	28.1875	8.96996	27.6042	7.01278	52.9167	33.0217	26.1042	2.99898	20.9062	1.78433	21.9062	2.44386	55.9375	30.9476	66.2083	45.6812	24.5312	1.67951
39.2982	31.6771	12.4608	25.9375	5.35448	54.6875	34.7968	25.2917	2.18738	20.7812	1.67043	22.2396	2.78355	53.6875	28.7123	72.3958	51.8802	23.8854	1.04408
39.3186	41.4792	22.2643	24.875	4.30049	58.2188	38.3324	25.625	2.52172	21.6354	2.53585	22.4688	3.01919	51.9271	26.9668	75.9167	55.4128	24.875	2.04422
39.3391	54.1146	34.9014	25.3125	4.74666	57.9792	38.0973	26.0417	2.93952	22.1875	3.09936	23.7708	4.32789	47.25	22.3047	81.9167	61.4247	25.3021	2.482
39.3595	60.3333	41.122	24.0208	3.4638	54.6667	34.7894	27.5729	4.47201	23.0938	4.01719	24.4583	5.02212	45.4062	20.4761	88.2292	67.7492	26.3229	3.51368
39.38	60.5833	41.374	24.375	3.82693	51.2604	31.3879	27.0521	3.95253	24.6042	5.53935	25.375	5.94566	42.9479	18.033	88.9688	68.5011	25.7917	2.99343
39.4004	67.1771	47.97	23.7812	3.24228	46.4479	26.5803	28.4271	5.329	26.4167	7.36376	25.8125	6.39016	39.5938	14.6943	83.7083	63.2531	27.7292	4.94207
39.4209	81.875	62.6703	23.4896	2.95987	41.9688	22.1061	30.7188	7.62225	28.6979	9.65708	28.1771	8.76186	37.0938	12.2099	72.9375	52.4949	28.9688	6.19295
39.4413	92.5208	73.3188	23.5208	3.00052	38.9375	19.08	32.3021	9.20728	31.7708	12.7422	31.2604	11.8525	34.5625	9.69431	65.9271	45.4973	32.7917	10.0273
39.4618	83.5417	64.3424	23.3438	2.83299	36.2812	16.429	35.0938	12.0008	36.2083	17.1921	37.2188	17.8182	31.5	6.64766	58.3854	37.9686	38.2708	15.5181
39.4822	76.0521	56.8559	23.6875	3.18643	32.4792	12.6323	38.3646	15.2735	41.3958	22.3922	44.0104	24.6173	31.8958	7.05948	52.0104	31.6068	41.8021	19.061
39.5027	67.5521	48.3591	23.1354	2.64419	28.2604	8.41901	40.3333	17.2443	48.8542	29.8632	49.9583	30.5729	29.7083	4.8881	47.4792	27.0889	47.5417	24.8125
39.5231	66.0208	46.8312	22.6875	2.20627	26.6354	6.79962	42.7604	19.6735	55.7812	36.8032	51.8542	32.4765	29.3542	4.5502	39.7604	19.3837	52.8854	30.1683
39.5436	63.3542	44.1681	23.5	3.02891	25.4167	5.5866	44.6562	21.5716	61.4375	42.4725	54.375	35.0052	28.2604	3.47285	31.7812	11.4182	58.3542	35.6492
39.564	52.7708	33.5886	22.1562	1.69545	25.6354	5.8112	44.6458	21.5636	64.4583	45.5065	55.4479	36.0862	29.6562	4.88523	28.8542	8.50502	61.5729	38.8803
39.5845	44.0417	24.8634	22.2812	1.83088	23.8333	4.01509	47.3021	24.2223	69.4375	50.4991	58.2604	38.9069	27.4167	2.66234	26.1146	5.7795	64.6458	41.9657
39.6049	36.8021	17.628	22.0208	1.58105	22.8333	3.02119	47.4271	24.3499	71.5208	52.5959	55.625	36.2797	27.3854	2.64791	26.3646	6.04376	67.6875	45.02
39.6254	31.8646	12.6948	22.1146	1.68553	22.8646	3.05866	43.8438	20.7693	72.4688	53.5575	51.3646	32.0277	26.0833	1.36279	23.6667	3.36028	67.2604	44.6056
39.6458	28.7604	9.59523	23.0729	2.65474	22.875	3.07541	40.2292	17.1576	70.1667	51.2693	47.5312	28.2029	27.375	2.67157	23.4375	3.14572	65.9792	43.3373
39.6663	25.2188	6.05831	22.0312	1.6241	23.0417	3.24855	37.0312	13.9626	67.3646	48.4812	43.4583	24.1387	26.375	1.68881	22.75	2.47302	62.5	39.8712
39.6867	23.3542	4.19868	22.4375	2.04152	21.2188	1.43221	36.6146	13.549	60.9167	42.0475	39.7812	20.4704	26.6771	2.00828	22.5729	2.31092	58.0104	35.3948
39.7072	22.5208	3.37048	21.2917	0.907013	22.1458	2.36601	37.1667	14.1043	54.3958	35.541	36.7188	17.4169	25.75	1.09873	22.5833	2.33649	51.8542	29.2519
39.7277	21.3333	2.18832	21.75	1.37682	21.1875	1.4145	31.9792	8.92004	48.6562	29.8159	32.0729	12.7801	25.2188	0.585143	22.4062	2.17475	47.3542	24.7654
39.7481	21.7812	2.64177	21.5729	1.21135	21.8125	2.04646	28.8646	5.80886	41.9375	23.1119	29.625	10.3414	25.4375	0.8217	21.5833	1.36735	42.8333	20.2583
39.7686	21.6354	2.50166	21.6146	1.26478	20.9583	1.19937	28.5521	5.49987	37.7708	18.96	26.3646	7.09026	24.9896	0.39173	21.2812	1.08097	38.6042	16.0429
39.789	20.6562	1.52841	20.6562	0.31836	20.7083	0.956565	27.4896	4.441	34.0938	15.2979	24.2604	4.99554	24.6458	0.0660676	21.6875	1.5031	34.8229	12.2756
39.8095	19.3958	0.274101	21.0104	0.684586	21.1979	1.45347	26.4167	3.37182	29.5104	10.7297	23.4375	4.18221	25.8958	1.33429	21.5104	1.34208	31.2812	8.74803
39.8299	20.3021	1.18666	20.2292	-0.0844558	19.5625	-0.174504	24.5833	1.54234	26	7.23465	22.6562	3.41066	24.8021	0.258912	21.7188	1.56666	27.7396	5.22061
39.8504	19.5	0.391074	20.4479	0.14665	20.6771	0.947645	25.7396	2.70256	22.9375	4.18763	21.5208	2.28508	24.5104	-0.0142465	20.6458	0.51017	26.2917	3.78709
39.8708	19.4896	0.387351	20.6667	0.377903	21.5208	1.79908	25.1458	2.1129	22.1458	3.4116	21.3438	2.11797	24.6146	0.108568	20.8021	0.683027	25.5417	3.05163
39.8913	20.0521	0.95674	20.7292	0.453054	20.4271	0.713144	24.7188	1.69001	21.1042	2.38574	21.5312	2.31556	25	0.512773	20.5833	0.481065	25.4062	2.9309
39.9117	20.9062	1.81799	20.3854	0.122102	19.9271	0.221078	24.5	1.47557	20.3229	1.62045	20	0.794539	24.3646	-0.103716	20.25	0.164701	23.4375	0.976983
39.9322	20.1354	1.05443	20.7812	0.530882	20.7396	1.04163	23.8229	0.802909	20.4792	1.79283	20.4062	1.21114	24.9896	0.540352	20.3958	0.327684	24.1771	1.73155
39.9526	19.5417	0.468153	20.8438	0.606476	20.3438	0.653978	24.0729	1.05745	20.2708	1.60079	19.8438	0.659126	24.6562	0.226227	20.8646	0.813765	23.7604	1.33001
39.9731	19.8125	0.746652	20.2396	0.0155513	19.2917	-0.389805	24.1667	1.15585	20.2083	1.55474	20.0208	0.846822	24.6146	0.203909	20.5833	0.550027	23.2917	0.876541
39.9935	19.375	0.317011	20.2292	0.0185241	20.3646	0.691535	22.9896	-0.0164721	19.7917	1.15469	19.8542	0.690897	24.4479	0.0567314	20.75	0.734387	23.6562	1.25655
40.014	19.2604	0.210481	20.5	0.302895	20.1875	0.522997	24.3438	1.34257	20.0521	1.43188	20.4792	1.32677	24.6458	0.274277	19.3958	-0.601906	22.9167	0.53254
40.0344	19.1458	0.104145	19.5729	-0.610504	20.25	0.594165	23.5208	0.524648	19.2812	0.677986	19.2812	0.139851	24.6354	0.283629	20.0729	0.0932327	22.9479	0.579512
40.0549	18.9062	-0.126997	20.375	0.205412	19.3646	-0.282461	23.3438	0.35267	19.2396	0.653421	20	0.869729	23.7604	-0.571462	19.1562	-0.805198	22.9896	0.637047
40.0753	18.9688	-0.0558611	20.5417	0.386059	20.8229	1.18478	23.4479	0.462056	19.4062	0.837352	18.3958	-0.723179	24.1146	-0.197246	20.8542	0.911136	22.5833	0.246813
40.0958	19.1979	0.182136	19.8438	-0.29773	19.3125	-0.316596	23.3333	0.352805	19.2604	0.708945	18.6667	-0.440959	23.7396	-0.552056	21	1.07557	22.1562	-0.164106
40.1162	18.3333	-0.673424	20.5	0.372796	20.0625	0.442561	23.0312	0.0561682	19.0833	0.54945	19.5938	0.49584	24.4792	0.207822	19.6562	-0.249403	22.4375	0.133456
40.1367	19.5312	0.533711	20.0104	-0.102364	20.2292	0.618508	23.7604	0.790895	18.6458	0.129701	19.5833	0.495267	24.0729	-0.177994	19.5	-0.386693	21.6875	-0.600085
40.1571	18.7812	-0.206876	19.6458	-0.452376	19.4062	-0.195006	23.6771	0.713235	19.3438	0.845531	19.5625	0.484407	23.5312	-0.699086	20.2396	0.372032	22.5417	0.270689
40.1776	18.7292	-0.249353	20.1458	0.0557579	19.25	-0.34173	23.3854	0.427356	19.375	0.894856	19.5	0.432009	25.2604	1.0508	19.6146	-0.233646	21.3021	-0.95214
40.198	18.1354	-0.833302	20.1979	0.116123	19.7812	0.199167	22.5	-0.45216	17.8854	-0.576489	20.2188	1.16099	23.9896	-0.199183	20.1146	0.285857	22.3333	0.0960128
40.2185	19.2188	0.257618	19.3542	-0.719198	19.1146	-0.457729	22.9271	-0.0190618	18.4062	-0.0372559	19.1354	0.0880172	23.8958	-0.271938	19.9688	0.159709	21.6667	-0.553604
40.239	19.2917	0.338315	20.0625	-0.00228749	19.4062	-0.15617	23.3958	0.455816	18.5104	0.0854732	19.875	0.83809	23.9792	-0.167469	19.5833	-0.205843	22.6354	0.432344
40.2594	18.8958	-0.0495429	19.6042	-0.451896	19.3333	-0.219072	23.1458	0.212058	17.7812	-0.624969	19.2917	0.265376	25.1146	0.989223	19.4583	-0.310796	22.5417	0.355939
40.2799	19.1354	0.19821	20.0312	-0.0258986	19.6875	0.145232	22.6771	-0.250336	18.3125	-0.0861319	19.7396	0.72404	23.5	-0.603945	19.6458	-0.103069	21.9896	-0.178651
40.3003	19.2083	0.27949	20.1979	0.13983	19.2708	-0.261174	22.4375	-0.48345	18.6458	0.254951	19.1771	0.172417	23.6562	-0.426139	20	0.271506	21.9271	-0.22351
40.3208	19.3333	0.413047	19.7708	-0.288044	19.1771	-0.344542	22.9271	0.0114564	18.5833	0.200362	18.7812	-0.21241	24.5	0.439307	19.9062	0.198346	20.7292	-1.40364
40.3412	19.7604	0.848882	20.3958	0.336313	19.8229	0.311796	22.8646	-0.0456068	18.0625	-0.312398	19.6042	0.621642	24.6875	0.648643	20.0417	0.354533	23.0833	0.968464
40.3617	19.4062	0.503662	20.3646	0.304568	19.7812	0.280757	22.2292	-0.675473	18.6458	0.279172	18.8021	-0.169177	24.5208	0.503953	19.2188	-0.447432	21.625	-0.471785
40.3821	19.0833	0.189885	20.8125	0.752138	18.5833	-0.90641	23.6875	0.788524	19.4479	1.08965	19.2604	0.30055	23.4167	-0.578098	19.2083	-0.447311	21.6042	-0.474387
40.4026	19.75	0.865886	20.1771	0.116521	19.9062	0.427379	22.5208	-0.372365	18.8646	0.514881	19.5104	0.562073	23.4792	-0.505181	19.7396	0.0842922	22.1875	0.122475
40.423	19.4167	0.542081	20.4688	0.408136	20.5104	1.04254	23.9688	1.08144	19.2708	0.929854	20.6146	1.67789	24.5625	0.569624	19.7083	0.053576	22.1875	0.136151
40.4435	19.4375	0.572637	20.9375	0.876982	20.0938	0.636991	23.8542	0.972865	19.0833	0.751239	20.375	1.45009	24.375	0.373737	20.1354	0.481374	22.3333	0.295808
40.4639	19.8438	0.988803	20.7708	0.710559	20.7083	1.26281	23.3021	0.4269	20.0208	1.69779	19.9583	1.04533	24.6562	0.646739	20.7083	1.05519	22.2812	0.257696
40.4844	19.0208	0.175998	20.9792	0.919283	20.8333	1.39918	23.9062	1.0373	19.6667	1.35283	19.625	0.724038	24.625	0.607381	20.6979	1.04585	22.6771	0.667649
40.5048	20.3333	1.4988	20.6146	0.555239	21.0625	1.63983	23.4583	0.595729	19.3958	1.09137	20.1042	1.21537	24.7708	0.745247	21.2188	1.56794	23.2604	1.26525
40.5253	20.7604	1.93639	21.3958	1.33718	21.1354	1.72435	23.6042	0.748022	19.6354	1.34049	21.0729	2.19642	25.3958	1.36242	21.2292	1.57979	23.1042	1.12341
40.5457	21.4167	2.60333	22.2917	2.23384	21.3438	1.94441	22.9167	0.067095	20.1771	1.89185	20.0312	1.16718	25.5833	1.54223	21.5417	1.89391	22.4479	0.481726
40.5662	21.5938	2.7913	22.1562	2.09941	21.9479	2.56043	23.5104	0.667532	20.625	2.34963	21.2396	2.38807	26.6042	2.55552	21.8958	2.24988	23.4583	1.50685
40.5866	21.125	2.33363	22.4479	2.3922	22.7188	3.34324	24.4896	1.6535	20.8125	2.54715	21.1979	2.35909	25.5	1.44395	21.0729	1.42895	23.7292	1.79254
40.6071	21.3542	2.57407	23.6979	3.64348	22.1875	2.82409	25.5417	2.7125	20.9271	2.67191	21.5417	2.71565	26.9062	2.84293	21.7604	2.11861	23.7917	1.87005
40.6275	22.0729	3.30429	22.8021	2.74907	22.1771	2.82589	25.1042	2.28202	21.5625	3.31768	22.2917	3.4786	26.8646	2.79414	22.875	3.23554	24.2396	2.33312
40.648	21.7604	3.00346	22.9062	2.85481	22.25	2.91115	25.3958	2.58083	21.7188	3.48444	22.125	3.325	27.8958	3.8184	22.0938	2.45681	24.0312	2.14009
40.6684	20.8958	2.15073	22.8125	2.76278	23.6042	4.27778	25.3958	2.58809	21.8125	3.58886	21.8542	3.06737	26.5833	2.49905	22.875	3.24077	24.6979	2.8222
40.6889	22.4375	3.70445	23.9375	3.88965	22.2917	2.97787	25.7917	2.99129	21.4375	3.22469	22.7917	4.0182	27.6771	3.5861	22.6354	3.00407	24.1562	2.29613
40.7094	21.7708	3.05003	23.0625	3.01667	23.0104	3.70932	25.9271	3.13419	21.9583	3.75652	22.6875	3.92749	27.4479	3.35037	22.9167	3.28839	25.3438	3.49937
40.7298	22.5521	3.84372	24.5312	4.48758	22.8542	3.56591	25.7188	2.93345	22.7812	4.59059	22.6562	3.90983	27.2812	3.17727	23.4688	3.84372	25.3229	3.49443
40.7503	22.9062	4.21052	24.2292	4.18781	23.4062	4.13094	26.5625	3.78491	21.9583	3.779	22.3542	3.62147	27.4792	3.3689	23.4062	3.78465	25.1146	3.30214
40.7707	22.8854	4.20252	24.8542	4.81527	22.9896	3.72735	25.5208	2.75107	22.5104	4.34256	22.1146	3.39573	28.3646	4.24818	23.9896	4.3716	25.4896	3.69332
40.7912	22.7604	4.09054	24.3438	4.30746	24.1562	4.90722	26.2604	3.49859	22.7188	4.56254	23.375	4.67012	28.2083	4.08592	24.1458	4.53164	25.8854	4.10549
40.8116	22.8542	4.19751	25.7604	5.72688	24.6458	5.41012	26.6875	3.93372	23.2812	5.13685	22.7188	4.02798	28.875	4.74672	25.8333	6.22311	26.1146	4.35114
40.8321	24.3021	5.65884	26.1042	6.07353	24.5417	5.3194	27.0833	4.33772	23.3438	5.21132	22.875	4.19846	28.8021	4.66808	24.8125	5.20644	25.0625	3.31568
40.8525	23.2604	4.63078	25.8125	5.78492	24.5208	5.31213	27.8021	5.06475	24.4792	6.35886	23.8229	5.16074	29.5625	5.42291	24.5	4.89827	25.5	3.76996
40.873	25.6042	6.98833	26.1354	6.11103	25.1667	5.97166	28.0521	5.32314	25.3854	7.27741	24.3854	5.73774	29.7188	5.57372	25.7917	6.19445	26.6667	4.95355
40.8934	25.7604	7.15857	28.7604	8.73938	26.6146	7.43338	28.1042	5.38373	25.3229	7.22736	24.6146	5.98153	32.4375	8.28716	26.25	6.65749	28.0104	6.31438
40.9139	26.1562	7.56859	29.5104	9.49287	27.3125	8.14523	30.3958	7.68402	26.875	8.79207	26.2083	7.59003	32.4271	8.27158	27.9479	8.36028	28.9479	7.2691
40.9343	28.75	10.1767	30.7708	10.7569	29.1458	9.99262	30.8125	8.10941	26.0312	7.9611	27.9062	9.30282	33.5729	9.41239	28.8958	9.31326	30.2708	8.60938
40.9548	29.7812	11.2226	33.3333	13.3232	31.3958	12.2568	33.4792	10.7849	29.6667	11.6095	30.5104	11.922	36.875	12.7096	30.3229	10.7456	33.0729	11.429
40.9752	33.3854	14.8415	35.7188	15.7126	34.7604	15.6357	36.25	13.5647	32.7708	14.7267	32.6875	14.1142	40.4896	16.3194	34.9167	15.3448	35.5	13.8737
40.9957	37.3333	18.8044	40.8438	20.8417	38.6875	19.5772	40.5312	17.855	37.2917	19.2608	38.1042	19.5462	43.3333	19.1586	38	18.4337	39.5938	17.9853
41.0161	41.2917	22.7779	43.9375	23.9396	42.8333	23.7376	43.9896	21.3226	41.3125	23.2951	39.3646	20.822	47.9896	23.8104	40.6562	21.0957	42.0208	20.4303
41.0366	45.9896	27.4911	48.3646	28.3711	46.0625	26.9814	47.4688	24.811	45.9583	27.9545	43.5417	25.0146	51.0104	26.8269	45.8021	26.2475	47.2708	25.6984
41.057	50.0729	31.59	52.0417	32.0527	50.6562	31.5899	51.5625	28.9142	50.0312	32.0412	48.4375	29.9261	53.6562	29.4685	49.5	29.9516	51.875	30.3209
41.0775	51.4271	32.9599	56.6146	36.6303	53.875	34.8236	55.1146	32.4758	52.0417	34.0655	51.1042	32.6085	55.2604	31.0686	53.2812	33.7392	53.9583	32.4226
41.0979	55.5	37.0488	57.5833	37.6039	57.2917	38.2553	57.8333	35.2042	55.4896	37.5275	52.8646	34.3848	56.7917	32.596	56.1146	36.579	56.7188	35.2016
41.1184	61.4792	43.0441	63.0521	43.0776	63.25	44.2288	59.9479	37.3285	62.2604	44.3126	56.125	37.6613	58.6354	34.436	57.0625	37.5336	59.3333	37.8348
41.1388	67.5208	49.1021	68.4062	48.4369	70.1458	51.1399	61.5208	38.9113	64.6875	46.7541	58.5312	40.0837	60.3021	36.099	60.75	41.228	63.75	42.2703
41.1593	75.7083	57.3061	75.75	55.7859	77.0417	58.0512	63.6146	41.0151	71.3333	53.4145	64.0208	45.5896	60.5729	36.3664	63.8229	44.3079	66.2917	44.831
41.1797	85.4688	67.0832	82.9167	62.958	85.4479	66.4729	67.2292	44.6397	79.6146	61.7105	64.6875	46.2727	63.3646	39.1547	63.5521	44.0443	69.6875	48.246
41.2002	90.6146	72.2459	89.5208	69.5677	91.2604	72.3011	69.1146	46.5354	85.9792	68.0899	70.9896	52.5914	65.25	41.0369	67.6875	48.1872	75.0625	53.6403
41.2207	95.5833	77.2318	90.9688	71.0213	95.5729	76.6294	70.8542	48.2853	90.5625	72.6883	72.1562	53.7747	65.125	40.9089	67.8646	48.3718	78.2083	56.8055
41.2411	93.9062	75.572	89.6458	69.7043	92.9062	73.9786	69.5833	47.0249	89.1146	71.2556	73.8229	55.4582	67.3854	43.1663	68.6979	49.213	78.5	57.1168
41.2616	92.3646	74.0478	88.7708	68.8353	91.4896	72.5779	71.1458	48.5979	87.0417	69.1981	76.2188	57.871	69.25	45.0281	69.9896	50.5126	81.0729	59.7094
41.282	89.0938	70.7947	86.9167	66.9873	89.0104	70.1149	69.2812	46.744	85.4688	67.6407	74.5833	56.2526	67.0938	42.8693	68.3021	48.8332	78.5938	57.2501
41.3025	86.1354	67.8542	82.1979	62.2748	84.7917	65.9124	68.1354	45.609	81.1562	63.3439	72.7083	54.3948	62.7292	38.5022	65.9271	46.4665	77.375	56.0514
41.3229	83.0417	64.7785	78.7917	58.875	81.0521	62.1892	63.625	41.1094	77.6875	59.891	67.6042	49.308	59.4271	35.1977	62.3854	42.9334	71.2917	49.9883
41.3434	76.4792	58.2343	72.7917	52.8816	74.4479	55.6015	60.5	37.9954	73.3542	55.5737	64.1042	45.8255	55.7188	31.4872	60.8646	41.4212	67.6146	46.3315
41.3638	70.1458	51.9194	67.1562	47.2529	67.6458	48.8161	58.1458	35.6524	67.0312	49.267	59.9583	41.6972	53.8646	29.6309	56.4271	36.9926	63.8958	42.6332
41.3843	62.4375	44.2298	61.4167	41.5202	61.2188	42.4058	54.2708	31.7886	60.5938	42.8458	54.4896	36.2462	50.1458	25.9102	54.5312	35.1058	59.6771	38.4351
41.4047	54.8125	36.6236	53.25	33.3606	55.7917	36.9955	50.6771	28.2062	54.7292	36.9978	49.2188	30.9932	46.9792	22.7418	48.7396	29.3233	55.2083	33.9871
41.4252	48.3021	30.1322	47.6979	27.8157	49.9479	31.1688	44.8438	22.3843	48.4375	30.7228	45.4375	27.2299	42.8021	18.563	44.7396	25.3327	49.0938	27.8934
41.4456	43.7396	25.589	41.6562	21.7814	42.2917	23.5297	41.3125	18.8647	44.0208	26.3229	40.0729	21.8835	38.8958	14.6553	41.3021	21.9048	45.6562	24.477
41.4661	37.6042	19.473	39.2083	19.3409	38.9062	20.1615	38.0312	15.5951	38.1562	20.4754	35.6354	17.4642	35.3229	11.081	36.7396	17.3521	39.8438	18.6857
41.4865	34.3542	16.2426	34.6875	14.8277	33.3229	14.5955	34.5729	12.1486	34.1771	16.5134	32.5208	14.368	33	8.7568	33.9271	14.5495	38.5833	17.4466
41.507	31.3854	13.2937	30.9271	11.0751	31.1458	12.4359	32.1875	9.77507	31.4583	13.8119	30.0938	11.9594	30.7396	6.49528	31.0938	11.7263	33.1146	11.9994
41.5274	27.4271	9.35535	28.7708	8.92676	28.4271	9.73477	30.0417	7.64127	28.8333	11.2044	25.8854	7.76969	29.5208	5.27557	29.0104	9.65332	30.6875	9.59395
41.5479	25.3854	7.33389	27.7917	7.95567	26.4479	7.77334	29.0521	6.66383	25.3646	7.75333	23.4167	5.3197	28.1146	3.8685	25.9062	6.55964	28.3854	7.31366
41.5683	23.7708	5.73971	25.5521	5.7243	24.3542	5.69744	27.5521	5.17608	24.4896	6.89614	23.4896	5.4115	28.0208	3.77407	24.3438	5.00781	27.1458	6.09602
41.5888	24.0521	6.04155	24.4688	4.64934	23.375	4.73625	26.2083	3.8447	23.0208	5.44536	22.1146	4.05551	26.25	2.0027	23.3333	4.00825	25.1875	4.15978
41.6092	21.75	3.76026	23.6771	3.86618	22.5312	3.9106	25.4167	3.06552	21.7708	4.2135	20.9062	2.86632	26.3646	2.11688	22.375	3.06095	23.9583	2.95286
41.6297	21.0833	3.11458	22.4688	2.66651	21.1667	2.56423	23.9271	1.58853	20.2604	2.72138	19.8854	1.86476	24.6771	0.429126	21.9688	2.66591	24.5208	3.53775
41.6501	20.3438	2.39617	21.4896	1.69616	20.9271	2.34299	23.5	1.17416	19.7812	2.26068	20.1771	2.17582	25.625	1.37692	21.6042	2.31272	22.6354	1.67487
41.6706	20.7292	2.80296	21.6979	1.91345	20.25	1.68437	24.6979	2.3849	19.4896	1.98764	19.6458	1.6641	26.1042	1.85611	20.8542	1.5743	23.1667	2.2288
41.6911	19.5521	1.64744	21.5729	1.79756	20.4896	1.94254	23.7292	1.42909	19.1562	1.67309	20.1562	2.19418	25.75	1.50211	20.3229	1.05481	22.6042	1.68913
41.7115	19.9375	2.05462	21.1667	1.40056	19.6771	1.14875	23.9583	1.6713	19.0521	1.58787	18.8854	0.94313	25.0833	0.835741	20.4792	1.223	21.9583	1.06628
41.732	19.1667	1.30574	20.2604	0.50371	19.1667	0.657168	22.5521	0.278219	18.4271	0.981982	19	1.07763	23.9792	-0.267984	20.7917	1.54762	22.1042	1.23524
41.7524	19.3333	1.49456	20.7292	0.982009	19.625	1.13446	22.2708	0.0102478	18.4688	1.04292	19.5521	1.64976	24.4688	0.222182	20.1979	0.966167	21.9375	1.09184
41.7729	18.9167	1.10023	20.4792	0.741706	19.1771	0.705617	22.2396	-0.00760982	18.5625	1.15611	19	1.11785	24.3021	0.0562371	20.3958	1.17657	22.2188	1.39652
41.7933	18.6042	0.810268	19.9792	0.25155	19.5417	1.0894	22.0938	-0.139937	17.7396	0.352788	18.7708	0.908988	24.6979	0.452933	19.5417	0.335062	22.0521	1.25342
41.8138	18.25	0.478832	19.8438	0.126126	19.0938	0.660805	22.7708	0.550766	18.5521	1.18505	18.5521	0.710672	24.3854	0.141435	19.6458	0.452073	22.5625	1.78755
41.8342	18.2917	0.543424	19.625	-0.0824842	19.0208	0.607333	22.5729	0.366582	18.4167	1.06955	19.1146	1.29373	25.2396	0.996744	19.5208	0.340097	21.4792	0.728086
41.8547	18.6667	0.941543	20.2292	0.53197	18.5938	0.199816	22.5208	0.328346	18.3021	0.975056	18.0833	0.283175	24.5625	0.320943	19.7188	0.55122	21.375	0.647932
41.8751	17.6979	-0.00389342	19.9167	0.229905	18.3125	-0.0617441	22.3438	0.165223	17.8854	0.578636	18.5417	0.762329	24.6458	0.4057	19.9792	0.825024	21.6771	0.974175
41.8956	18.7396	1.06128	19.6667	-0.00951168	18.4792	0.124734	22.875	0.710548	17.5312	0.244879	18.4167	0.658279	26.0208	1.78226	20.3854	1.24484	21.9479	1.26932
41.916	18.875	1.2204	20.4375	0.772052	19.5208	1.18634	21.6771	-0.473181	18.3646	1.09878	18.6458	0.908524	24.3438	0.106882	19.3958	0.269007	21.5417	0.887522
41.9365	18	0.369295	18.9583	-0.696236	18.1562	-0.158191	22.6042	0.468204	18.2708	1.02577	18.0208	0.304732	25.25	1.01498	19.1875	0.074604	20.8021	0.172542
41.9569	18.6354	1.0288	19.3958	-0.24771	18.625	0.330738	21.9792	-0.142381	17.8646	0.640414	17.9479	0.253153	24.4896	0.256542	19.8125	0.713715	21.5104	0.905627
41.9774	17.8333	0.251003	19.7188	0.0863807	18.4375	0.16354	23.125	1.01798	18.0729	0.869806	18.5417	0.868369	24.4271	0.196166	19.9271	0.84259	20.4792	-0.100725
41.9978	18.5208	0.962981	19.1458	-0.475214	19.2917	1.03813	23.0417	0.94929	18	0.81811	18.0208	0.369131	24.6979	0.469263	19.9167	0.846647	21.0521	0.497238
42.0183	18.5625	1.02932	20.0208	0.411255	17.9062	-0.32674	22.4896	0.411963	17.4167	0.25616	18.2812	0.651272	25.0938	0.8675	19.8021	0.746718	20.8646	0.334932
42.0387	17.8333	0.32502	19.9792	0.381205	18.6875	0.47518	23.0938	1.031	17.4792	0.340206	17.7708	0.162709	24.6979	0.474211	20.1979	1.15739	20.5312	0.0269407
42.0592	17.7812	0.297998	19.5938	0.00755307	17.7812	-0.410279	22.5729	0.52515	17.3542	0.236914	17.9792	0.393025	24.5938	0.372728	18.1875	-0.838014	21.1562	0.67743
42.0796	18.3438	0.885753	19.4167	-0.157618	19.4583	1.28772	22.4062	0.37358	18	0.904617	17.5312	-0.0327794	25.0417	0.823469	19.5104	0.5001	21.5208	1.06765
42.1001	18.7396	1.30704	20.1875	0.625275	18.3438	0.194172	22.5312	0.513791	17.5938	0.5204	17.1667	-0.375122	24.9479	0.732684	18.8854	-0.109522	20.5938	0.166352
42.1205	18.4167	1.00976	19.2917	-0.25835	18.5	0.37158	22.6979	0.695782	17.7396	0.688428	17.8854	0.365999	24.5312	0.319122	19.2396	0.260204	21.0521	0.650617
42.141	17.8125	0.431432	19.4583	-0.0793279	18.7188	0.611612	23.3125	1.3258	17.6146	0.585785	17.6562	0.159331	24.1875	-0.0213835	19.2292	0.265528	21.0521	0.676697
42.1615	17.8646	0.509547	19.8958	0.370675	17.8333	-0.252401	22.8229	0.851772	17.0938	0.087471	17.9583	0.484043	24.5	0.294501	18.375	-0.572718	21.0625	0.713342
42.1819	17.5625	0.23369	19.7292	0.21666	17.6875	-0.376708	22.7604	0.804937	16.8125	-0.171097	16.7812	-0.670283	25.0833	0.88136	19.5208	0.589218	21.2917	0.968884
42.2024	16.3646	-0.937807	20.0521	0.552375	17.5	-0.542559	22.7188	0.77905	16.9792	0.0184135	18.3438	0.915104	24.3125	0.114192	19.4792	0.563835	20.3333	0.0370732
42.2228	17.4792	0.20339	19.0208	-0.465929	18.7917	0.770879	22.8125	0.888692	16.9688	0.0310032	18.875	1.46937	23.8333	-0.361169	19.8021	0.903216	20.8854	0.615827
42.2433	17.3021	0.0531153	19.5208	0.0471651	17.75	-0.248894	22.4792	0.571365	16.5	-0.414578	17.4271	0.0445983	24.125	-0.0655573	19.7396	0.857361	21.4062	1.16348
42.2637	16.7812	-0.440716	19.6458	0.185407	18.0208	0.043955	22.6562	0.764569	16.6562	-0.257629	17.8854	0.526206	24.3229	0.136445	18.4583	-0.407062	20.9688	0.752945
42.2842	18.9375	1.74273	19.6771	0.230046	17.6979	-0.256823	22.4583	0.582885	17.0521	0.139066	17.6562	0.320442	24.6562	0.474004	18.4688	-0.379638	19.2708	-0.917858
42.3046	18.0938	0.926372	20.0208	0.587333	18.2604	0.327938	22.4375	0.578399	17.0104	0.0984225	17.3333	0.0210582	24.2812	0.10337	18.8958	0.064634	20.25	0.0885697
42.3251	17.6458	0.50604	19.6771	0.257268	18.0417	0.131572	21.6042	-0.238473	17.6146	0.703775	17.1562	-0.132364	24.3333	0.15996	18.2812	-0.53258	19.9271	-0.206938
42.3455	17.0104	-0.101598	19.5729	0.166934	18.0625	0.174911	22.3125	0.486435	17.0208	0.111373	18.0729	0.808094	24.0312	-0.137477	19.1458	0.349554	20.5938	0.487285
42.366	17.9271	0.843042	19.5208	0.128831	17.0833	-0.781627	22.6979	0.88854	16.8542	-0.0537828	17.5104	0.269514	25.3229	1.15898	18.1979	-0.580631	20.1146	0.0358229
42.3864	17	-0.0558741	19.2708	-0.107041	18.1562	0.31404	22.7396	0.947008	16.4271	-0.479193	17.1146	-0.102271	25.0938	0.934736	18.6146	-0.146051	19.9167	-0.134242
42.4069	17.2292	0.201654	18.8646	-0.499015	18.2917	0.47233	21.9375	0.161841	17.3125	0.408059	16.6458	-0.546843	25.0312	0.877302	18.8021	0.0595422	20.5104	0.487508
42.4273	16.5833	-0.415624	20.8542	1.50499	17.6042	-0.192174	22.2396	0.480953	17.6771	0.774639	17.2812	0.0904349	24.2708	0.122093	19.7917	1.0674	19.5312	-0.463512
42.4478	16.5625	-0.436913	20.3438	1.00915	18.5104	0.737194	21.8854	0.143929	16.5833	-0.316951	17.5208	0.332008	23.4688	-0.674644	18.4688	-0.237061	19.4896	-0.494762
42.4682	17.4479	0.448241	20.7083	1.38845	17.2604	-0.489565	22.7396	1.01535	17.25	0.352038	17.7396	0.552877	24.1667	0.0287603	19.4271	0.73991	20.4479	0.45673
42.4887	16.2604	-0.739327	19.9583	0.653315	17.3021	-0.424535	22.75	1.04314	17.0312	0.135772	17.2812	0.0967923	24.0104	-0.121862	18.6146	-0.0537726	19.9062	-0.09163
42.5091	16.7812	-0.218368	21.6875	2.3975	17.6979	-0.021239	21.3646	-0.324794	16.625	-0.267831	16.9792	-0.202914	23.9896	-0.136928	18.5521	-0.0972737	20.0104	0.00599068
42.5296	17.7083	0.709036	20.8438	1.56891	17.8646	0.153013	23.0729	1.40114	16.4167	-0.473355	17.375	0.195426	24.7708	0.65023	18.125	-0.505177	20.2292	0.218342
42.55	17.3333	0.33455	22.3333	3.0738	17.7396	0.0357207	21.8021	0.148015	17.3125	0.42545	17.5833	0.406395	23.5729	-0.541639	18.7188	0.0897959	20.6146	0.597508
42.5705	18	1.00193	22.6562	3.41217	17.6771	-0.0189491	22.3333	0.69709	17.2812	0.397333	17.3438	0.169577	23.4688	-0.641891	18.4896	-0.137967	20.4167	0.393489
42.5909	17	0.00282803	23.2396	4.01111	18.1562	0.46817	21.5417	-0.0766387	16.9583	0.0777126	16.9688	-0.202529	25.4271	1.3205	17.7917	-0.834298	20.0833	0.0541999
42.6114	17.3958	0.399758	24.3229	5.1102	18.4583	0.778329	21.2812	-0.319003	17.1562	0.279088	17.3125	0.144244	23.7917	-0.310723	19.4167	0.792468	20.3958	0.360892
42.6318	18.1562	1.16147	26.2604	7.0636	17.6042	-0.0676405	21.3854	-0.196671	16.625	-0.248542	17.6146	0.449479	24.8438	0.745696	19.8958	1.27358	20.625	0.584399
42.6523	17.3229	0.329618	29.3229	10.1421	18.0729	0.409429	21.5104	-0.0533916	16.3229	-0.546842	16.5938	-0.568073	25.6146	1.521	19.4792	0.859043	20.7188	0.672636
42.6728	16.8021	-0.189536	35.0938	15.9292	18.1875	0.532455	20.7812	-0.764165	17.125	0.254427	17.3438	0.185338	26.9583	2.86937	18.8229	0.205103	20.6042	0.552688
42.6932	17.3021	0.312337	39.3438	20.1955	17.9167	0.270187	21.8125	0.285591	16.8333	-0.037892	17.3646	0.209711	26.9271	2.84288	19.7188	1.10343	20.9062	0.849555
42.7137	16.5208	-0.466845	44.9479	25.8162	18.3854	0.747624	21.6042	0.0958784	17.2917	0.419952	17.8542	0.702963	26.9583	2.87902	20.1146	1.50193	19.4583	-0.603431
42.7341	18.2188	1.23333	48.875	29.7599	18.6979	1.06893	20.75	-0.739554	17.1875	0.315457	17.3333	0.185927	27.8542	3.77989	20.0312	1.42145	21.1146	1.0479
42.7546	17.5833	0.600372	51.9583	32.86	19.4479	1.82787	21.3854	-0.105648	17.75	0.877792	16.7708	-0.372646	28.3542	4.28507	20.1354	1.52865	20.4271	0.355623
42.775	17.6979	0.717606	55.2708	36.1895	18.5521	0.941088	21.4167	-0.075794	16.7396	-0.132627	17.8854	0.745994	29.6875	5.62372	21.8438	3.2402	20.4792	0.40308
42.7955	17.4479	0.47045	57.0938	38.0295	19.0208	1.41902	21.4375	-0.0562433	16.8958	0.0237824	17.5312	0.396012	30.7604	6.70209	22.3646	3.76443	20.2083	0.127768
42.8159	18.1562	1.18182	57.6771	38.63	19.1875	1.59498	21.9479	0.453004	16.9896	0.117854	17.1562	0.0253269	31.4271	7.37436	23.0833	4.48675	20.3333	0.248437
42.8364	17.1354	0.164221	57.8646	38.8349	19.5521	1.96899	22.4271	0.931116	17.0521	0.180838	18.2708	1.14435	33.9896	9.94259	22.9167	4.32384	19.8542	-0.234913
42.8568	17.5104	0.542648	53.6562	34.6441	20.8854	3.31186	21.6979	0.201007	17.3333	0.462735	17.9062	0.784343	35.5521	11.511	23.2917	4.70278	20.8542	0.761051
42.8773	17.6042	0.640019	50.3229	31.3284	21.9167	4.35278	22.4896	0.991846	17.6875	0.81771	18.6875	1.57029	35.9167	11.8816	24.0208	5.43607	20.5104	0.413413
42.8977	17.5	0.539667	45.4792	26.5025	23.5417	5.98757	21.6771	0.178631	17.5625	0.693681	18.8125	1.70013	39.7708	15.7419	24.8021	6.22162	20.2292	0.128422
42.9182	17.9167	0.960343	39.9688	21.01	26.9167	9.37248	21.7188	0.219697	16.8646	-0.00310211	18.2917	1.18425	43.1354	19.1128	26.625	8.04902	20.6979	0.59358
42.9386	19.3229	2.3708	36.8854	17.9448	30.6562	13.1221	23.0938	1.59421	18.2396	1.37319	19	1.89768	45.8854	21.8692	26.7812	8.20993	21.4896	1.3818
42.9591	20.5312	3.58353	33.25	14.3277	34.3229	16.7989	22.2083	0.70842	17.5729	0.707985	19.6667	2.56956	46.5938	22.5841	32.1979	13.6314	22.125	2.01392
42.9795	21.1146	4.17145	30.4688	11.5648	39.2604	21.7467	22.3125	0.812327	18.0938	1.23044	19.3854	2.29366	47.4479	23.445	38.6667	20.1052	22.0104	1.89619
43	21.7708	4.83249	26.1354	7.25007	41.7708	24.2675	23.3438	1.84343	18.4583	1.5968	19.0833	1.99705	47.7708	23.7748	47.1979	28.6417	23.2292	3.11194
43.0204	23.4271	6.49372	24.2708	5.40419	44.3646	26.8718	23.5417	2.04131	18.7188	1.85917	20.25	3.16932	48.4688	24.4797	53.0521	34.5012	24.0104	3.89033
43.0409	26.0521	9.12389	22.8021	3.95429	48.1458	30.6637	24.0729	2.57265	19.1146	2.25711	21.3958	4.32089	45.8333	21.8514	58.7083	40.163	25.125	5.00221
43.0613	30.6562	13.7334	21.7812	2.95246	47.2812	29.8099	24.9167	3.41659	18.8125	1.95729	20.8854	3.81634	45.1979	21.2233	61.7396	43.2	25.1354	5.01006
43.0818	34.4792	17.5619	21.0104	2.20078	49.7292	32.2687	25.4583	3.95857	18.8854	2.03264	21.2188	4.15567	42.5104	18.5432	62.125	43.5914	25.6042	5.4764
43.1022	41.0104	24.0989	20.4792	1.68883	47.6042	30.1547	24.8854	3.38607	21.5104	4.66024	21.5312	4.47429	40.7188	16.7591	62.875	44.3475	25.4688	5.33872
43.1227	56.0208	39.1153	19.5521	0.781189	43.4062	25.9679	25.1458	3.64702	22.1667	5.31924	22.0104	4.95971	37.6146	13.6626	59.5312	41.01	25.5	5.36786
43.1432	80.5938	63.6943	19.9896	1.23828	39.7604	22.3333	25.6458	4.14767	22.1354	5.29091	23.1458	6.1015	35.2812	11.3371	61.9792	43.4644	26.9479	6.81381
43.1636	97.2396	80.3465	19.7917	1.06011	36.375	18.9593	25.9479	4.45052	24.9479	8.10649	23.9271	6.88926	33.3958	9.4597	58.1979	39.6898	28.8229	8.68698
43.1841	99.4688	82.5822	19.6875	0.975828	33.4479	16.0437	29.0521	7.55556	26.8542	10.016	27.3542	10.323	30.2708	6.34282	52.8438	34.3425	31.7396	11.602
43.2045	80.6562	63.7764	19.2083	0.516698	31.5521	14.1595	29.8438	8.34822	30.7188	13.884	31.1979	14.1735	29.125	5.20524	45.4583	26.9641	33.75	13.6109
43.225	63.0625	46.1896	19.1979	0.526465	27.8438	10.4629	30.3854	8.89099	36.1042	19.273	36.4479	19.4304	27.7083	3.79698	37.9167	19.4296	38.3438	18.2032
43.2454	62.4688	45.603	18.8438	0.19263	25.1354	7.76648	33.1667	11.6735	40.0104	23.1829	41.5729	24.5624	26.4271	2.52427	36.1042	17.6245	42.1458	22.0041
43.2659	66.6042	49.7457	19.5	0.86936	22.6562	5.29931	33.4896	11.9977	44.7188	27.8952	44.8125	27.8092	26.1875	2.29336	32.6458	14.1737	46.4167	26.2738
43.2863	64.3438	47.4928	19.4896	0.87957	20.4792	3.13434	34.4271	12.9367	50.7188	33.8992	46.5312	29.5352	26.1771	2.29177	29.4896	11.0252	47.9375	27.7937
43.3068	57.1354	40.2922	19.4479	0.858678	19.9792	2.64658	35.4479	13.959	54.7292	37.9139	48.5417	31.553	25.5938	1.7174	25.625	7.16856	51.375	31.2305
43.3272	41.4583	24.623	20.0312	1.46293	20.0104	2.69019	37.4062	15.919	55.125	38.3141	49.4271	32.446	24.3542	0.486914	24.2292	5.78083	55.0833	34.9382
43.3477	32.1354	15.3081	20.2812	1.734	19.6042	2.29642	42.6354	21.15	58.4271	41.6207	49.4896	32.5162	25.0521	1.19407	22.2292	3.78912	55.6458	35.5002
43.3681	27.3021	10.4831	20.6771	2.15106	18.125	0.829863	36.7917	15.3082	60.4062	43.6046	47.8958	30.9302	23.7604	-0.0882145	21.2917	2.86008	56.5104	36.3644
43.3886	23.8125	7.00197	20.1562	1.65159	18.9479	1.66551	34.8333	13.3518	59.8438	43.0469	43.2708	26.3131	23.5417	-0.297443	20.9062	2.48331	55.6979	35.5517
43.409	21.7396	4.93773	20.5104	2.02727	17.5729	0.30336	32.9479	11.4685	57.5833	40.7915	37.9479	20.9983	22.9479	-0.881532	20.9479	2.5338	52.7188	32.5725
43.4295	21.1458	4.35284	20.8854	2.42393	18.0208	0.76425	30.7917	9.31453	52.125	35.3384	35.25	18.3086	24.4792	0.65952	19.6979	1.29281	48.5521	28.4059
43.4499	19.4271	2.64315	21.3854	2.94574	18.1146	0.871096	31.8021	10.3273	46.9167	30.1354	33.9375	17.0044	24.1667	0.356961	19.9167	1.52075	44.2812	24.1353
43.4704	18.6979	1.92323	21.4375	3.01978	18.0104	0.780148	31.0104	9.5381	41.4479	24.6722	30.7396	13.8149	23.3229	-0.476707	19.7917	1.40512	40.6771	20.5316
43.4908	18.5521	1.78684	22.4167	4.02105	17.5521	0.335155	28.1458	6.6761	37.8854	21.1154	26.7708	9.85473	24.4167	0.627265	18.7604	0.383418	38.1771	18.0321
43.5113	17.1354	0.379816	21.4896	3.11622	17.7812	0.577785	24.9896	3.52255	34.3958	17.6316	23.4479	6.54052	23.9271	0.148044	18.6458	0.278566	35.2917	15.1474
43.5317	18.0938	1.34798	20.9271	2.57612	17.8333	0.643454	23.7188	2.25452	31.7917	15.0335	22.6875	5.78894	23.5312	-0.237287	19.5312	1.17389	32.5729	12.4295
43.5522	16.8542	0.118428	21.9271	3.59866	18.0104	0.834246	23.0729	1.61161	26.5625	9.81046	21.2604	4.37082	23.2812	-0.476645	19.0729	0.725655	28.6354	8.49295
43.5726	17.7604	1.0349	21.1771	2.87136	17.375	0.21266	22.7917	1.3334	24.0833	7.33762	19.7292	2.84866	23.9688	0.221638	18.8021	0.465096	25.6562	5.51491
43.5931	17.6354	0.920317	21.2396	2.9567	16.8958	-0.252553	23.1042	1.64905	21.5625	4.82327	18.625	1.75372	24.2708	0.534644	19.8854	1.55889	23.875	3.73494
43.6135	18.0938	1.38926	21.0417	2.78177	17.4062	0.271939	22.3958	0.943977	20.2708	3.53826	17.8125	0.950567	25.8438	2.11862	18.8646	0.548689	23.2708	3.1322
43.634	16.9167	0.222982	21.3958	3.15908	17.9583	0.83822	21.7188	0.270271	19.5521	2.82632	18.2292	1.37671	24.7604	1.04649	18.6562	0.351173	22.0833	1.94628
43.6545	18.2708	1.58815	21.2083	2.99487	18.125	1.01921	22.2188	0.773761	17.6458	0.927048	18.4479	1.60507	23.5729	-0.129663	19.0417	0.747588	21.9896	1.85425
43.6749	16.5521	-0.11941	20.8333	2.6433	18.3125	1.22115	22.2812	0.839866	17.6354	0.923771	18.3958	1.56273	24.875	1.1839	18.6979	0.415018	21.3333	1.19987
43.6954	17.7812	1.12114	21.0625	2.89605	17.7292	0.652383	21.8333	0.395667	18.3438	1.63941	18.3958	1.57259	25.75	2.07053	18.8021	0.530545	20.5208	0.389391
43.7158	17.0625	0.413975	20.8229	2.68019	18.1354	1.07332	22.1146	0.680749	17.7708	1.07395	18.8229	2.00967	25.75	2.08229	19.125	0.865004	21.4271	1.29781
43.7363	17.7917	1.15492	19.5417	1.42282	18.4792	1.43188	21.6667	0.236777	17.6771	0.987828	17.8021	0.998967	26.0625	2.40669	18.7917	0.543393	20.7188	0.591787
43.7567	17.7708	1.14605	19.2917	1.19684	17.7292	0.696814	21.1562	-0.26958	17.8854	1.20395	18.3229	1.53005	26.4062	2.76249	20.0417	1.8053	20.4375	0.312999
43.7772	17.7188	1.10613	19.3438	1.2731	18.0417	1.02437	20.7188	-0.702908	17.5	0.826483	17.6875	0.905022	26.125	2.49342	19.8854	1.66113	20.5312	0.409358
43.7976	18.0312	1.43099	19.5521	1.50575	17.7604	0.758297	21.875	0.457628	18.375	1.7096	18.8333	2.06137	27.0833	3.46408	19.4792	1.26715	21.2396	1.12045
43.8181	17.2083	0.620627	18.4688	0.446886	18.5312	1.54443	20.8021	-0.610888	17.6458	0.988704	18.1667	1.40534	25.75	2.14321	20.6875	2.48793	20.6771	0.560852
43.8385	16.9375	0.36254	18.3438	0.346502	17.7604	0.78902	21.3542	-0.0542915	18.2708	1.62214	19.375	2.62445	26.8125	3.21832	20.3958	2.20889	20.1771	0.0639045
43.859	17.7917	1.22965	17.9271	-0.0454023	17.3958	0.439982	21.5104	0.106586	17.7188	1.07866	18.4271	1.68743	25.5625	1.98106	19.3229	1.14878	20.8125	0.702521
43.8794	17.5833	1.03445	18.2292	0.281592	18.5312	1.59107	21.75	0.35091	18.1146	1.48325	20.0833	3.35471	25.9479	2.37936	19.8333	1.67219	20.6771	0.570452
43.8999	17.8958	1.36028	17.6562	-0.266267	17.9583	1.03394	22.0417	0.647431	17.375	0.752594	19.2604	2.54295	25.5	1.94447	18.625	0.477026	21.7812	1.67811
43.9203	18.4375	1.91547	18.2292	0.331856	18.6771	1.7686	21.4896	0.100316	19.3542	2.74085	19.4896	2.78341	26.3438	2.80139	20.2083	2.07371	21.125	1.02551
43.9408	18.0833	1.57502	17.7188	-0.153207	17.2188	0.326304	22.5104	1.12623	18.2292	1.6251	19.9479	3.25316	25.7188	2.18969	19.5625	1.44141	20.9479	0.852213
43.9612	18.0729	1.57851	18.4896	0.643128	17.7708	0.894545	22.8021	1.42309	18.7812	2.18659	19.5	2.81679	25.1354	1.6198	19.0625	0.955126	21.5833	1.49157
43.9817	18.125	1.6447	18.3125	0.491694	18.4792	1.61916	22.25	0.876319	18.7917	2.20658	19.3646	2.69305	26.4583	2.95631	18.7812	0.687771	20.3229	0.235237
44.0021	18.0312	1.56525	17.9688	0.17374	17.9062	1.06264	22.8958	1.52757	18.5833	2.00798	20.1771	3.51735	25.1354	1.64711	19.3958	1.31643	21.2083	1.12489
44.0226	17.7812	1.32974	18.2708	0.501768	16.9062	0.0791688	23.0104	1.64769	19.2604	2.69497	20.1771	3.52928	25.1562	1.68181	19.2396	1.17444	21.8854	1.80635
44.043	17.6146	1.17776	18	0.257027	17.1979	0.387483	23.7083	2.35126	20.125	3.56961	19.9688	3.33301	24.75	1.28957	18.9271	0.876376	20.9479	0.87338
44.0635	17.625	1.20306	17.9688	0.252017	17.4896	0.695919	22.2083	0.857025	19.7083	3.16317	20.4896	3.86604	24.6354	1.18913	19.1562	1.12016	21.1562	1.08639
44.0839	18.2083	1.80147	18.125	0.434655	17.1146	0.337811	22.4271	1.08165	20.0208	3.48605	20.4688	3.85753	24.3125	0.880502	19.4062	1.38496	21.6458	1.5808
44.1044	16.6458	0.254241	18.0833	0.419524	17.7188	0.958993	22.6458	1.30639	20.8125	4.28826	19.3333	2.73456	24.5104	1.09285	18.8125	0.806193	21.1458	1.08577
44.1249	17.7604	1.38429	18.0417	0.40454	17.1667	0.424047	23.3229	1.98958	19.5417	3.02814	19.7188	3.13256	23.9062	0.503246	19.0104	1.01927	21.3125	1.25756
44.1453	16.6667	0.306198	17.0833	-0.526962	17.2812	0.55589	22.8646	1.53747	19.2708	2.76818	19.6771	3.1036	23.3229	-0.0653808	17.9479	-0.0278843	21.3125	1.26282
44.1658	16.9583	0.613717	17.75	0.166683	17.4167	0.708688	22.8646	1.5438	19.0625	2.57088	18.6667	2.10602	23.8646	0.491133	18.1458	0.185557	21.3854	1.34115
44.1862	17.2917	0.963097	17.8438	0.287559	16.8854	0.194943	23.3438	2.02941	18.4583	1.97791	19.0833	2.53565	24.2292	0.870703	18.75	0.805429	21.1042	1.06547
44.2067	17.0833	0.771005	17.6146	0.0856662	16.5729	-0.09993	22.4375	1.12972	19.3333	2.86427	19.5729	3.03833	24.0521	0.708747	18.4792	0.550482	21.2604	1.22743
44.2271	16.0312	-0.264643	17.75	0.248505	16.7188	0.0636528	22.6354	1.33431	18.6875	2.22996	18.2708	1.74947	23.8438	0.515681	18.5104	0.5978	22.3333	2.3062
44.2476	16.3021	0.0228192	16.7396	-0.734343	16.6146	-0.022642	22.3021	1.00776	18.7083	2.26247	18.25	1.74199	23.8229	0.510256	18.2083	0.311965	20.2604	0.239289
44.268	16.2396	-0.0228573	17.2083	-0.248291	16.2083	-0.410898	22.5521	1.26466	17.875	1.44099	18.4583	1.96381	24.2083	0.91122	18.3333	0.453394	21.5729	1.55794
44.2885	17.4479	1.20249	17.1771	-0.262092	16.4688	-0.139398	23.0208	1.74043	17.6562	1.23425	17.3333	0.852422	22.8125	-0.468925	18.1458	0.282505	20.7083	0.69966
44.3089	16.5833	0.355122	17.5938	0.172172	16.8125	0.215557	22.2396	0.966304	18.0208	1.611	17.8542	1.387	22.7292	-0.53643	19.0833	1.2368	20.4271	0.424858
44.3294	16.3958	0.185028	17.8542	0.450333	16.2604	-0.325199	22.0938	0.827712	17.7083	1.31083	18.6562	2.20295	23.7292	0.462536	17.6771	-0.152481	21.1562	1.16062
44.3498	16.5938	0.400545	17.7917	0.405726	16.9062	0.332084	22.0312	0.772567	17.4688	1.08374	17.2604	0.821117	22.9792	-0.288356	18.375	0.56259	20.4896	0.500698
44.3703	15.8438	-0.331661	17.6875	0.319599	16.6875	0.124906	21.4583	0.207119	17.8438	1.4714	17.7708	1.34566	22.8021	-0.466192	17.7396	-0.0554923	21.0312	1.04926
44.3907	16.2604	0.102994	17.625	0.275287	16.9062	0.355351	22.0208	0.777201	16.4375	0.0779711	18.25	1.83909	23.1771	-0.091805	18.4479	0.670357	20.7083	0.733378
44.4112	16.9688	0.82951	17.8854	0.55404	16.8229	0.283835	22.3854	1.14948	16.8646	0.518036	17.3854	0.988891	22.4167	-0.852694	17.875	0.115137	20.9479	0.980148
44.4316	15.5104	-0.610447	16.9062	-0.406644	16.5417	0.0145251	21.6667	0.438539	17.8021	1.46868	18.2188	1.83674	23.6667	0.396974	17.6146	-0.127402	20.4583	0.4979
44.4521	15.6979	-0.404376	16.875	-0.419263	17.1354	0.620337	21.4271	0.206879	16.8333	0.513238	16.4583	0.0909688	23.1667	-0.103219	17.0729	-0.65101	20.0104	0.0574649
44.4725	16.5729	0.478167	17.6667	0.375107	16.6458	0.142939	21.1771	-0.0350843	16.25	-0.0566267	17.0208	0.668243	23.9271	0.657146	17.8438	0.106429	20.375	0.429678
44.493	15.5833	-0.503678	18.1771	0.888374	16.4479	-0.0426708	21.1562	-0.0477672	16.4688	0.175755	16.1875	-0.150186	22.9271	-0.342766	18.2396	0.489048	20.0521	0.114539
44.5134	16.0729	-0.00616336	17.5729	0.287206	16.4896	0.0114255	21.2083	0.0125801	17.1354	0.856215	17.5625	1.23985	22.8021	-0.467537	18.125	0.361432	19.4792	-0.450453
44.5339	15.9896	-0.0813708	16.9896	-0.292981	16.0208	-0.444772	20.9896	-0.197792	16.875	0.609754	16.5417	0.234175	23.7604	0.491165	17.9271	0.150664	19.5104	-0.417391
44.5543	15.8438	-0.218884	18.3021	1.02281	16.5	0.0470688	21.9896	0.810699	15.5312	-0.719877	15.8854	-0.406784	23.2292	-0.0395768	17.5312	-0.25784	20.1146	0.188735
44.5748	16.5	0.44588	17.8854	0.609587	17.0208	0.580699	20.8854	-0.284863	16.4896	0.252736	15.6562	-0.655255	24	0.731905	18.0729	0.271337	20.3542	0.430426
44.5952	15.5833	-0.462078	17.9271	0.654843	16.75	0.322785	20.875	-0.286561	16.1458	-0.0765707	16.9688	0.638071	23.2083	-0.0589724	17.9896	0.175694	19.4792	-0.442319
44.6157	16.0625	0.0259909	16.8229	-0.445586	16.7292	0.314994	21	-0.152728	15.8021	-0.405715	16.6667	0.316942	23.8125	0.546123	18.5208	0.694817	19.4688	-0.450333
44.6362	16.1562	0.128837	17.7812	0.516632	15.9479	-0.453092	21.8125	0.668718	15.8542	-0.346754	16.5521	0.183442	22.9688	-0.296557	17.9792	0.141204	20.1354	0.217307
44.6566	15.9792	-0.038955	17.9062	0.645664	16.0833	-0.334942	20.0312	-1.10347	16.4688	0.27487	16.6562	0.268821	22.5833	-0.680765	18.375	0.525271	19.1875	-0.72949
44.6771	15.6875	-0.321137	17.3542	0.0977607	16.3125	-0.122919	21.0938	-0.0317996	17.1458	0.959156	17.3958	0.989746	23.6875	0.424752	18.1562	0.294937	20.0729	0.157195
44.6975	16.0521	0.0531257	16.8333	-0.418745	16.3542	-0.0982742	20.9792	-0.137096	16.9062	0.726937	16.6979	0.2733	24.0938	0.832491	17.7188	-0.153967	20.0417	0.127361
44.718	16.5521	0.562999	17.0417	-0.227237	17	0.53066	20.1354	-0.971446	16.0208	-0.150952	17.6146	1.17157	23.1458	-0.113796	18.5	0.616061	20.1458	0.233091
44.7384	16.4167	0.43765	16.75	-0.535581	16.5625	0.0763832	21.5938	0.496402	16.375	0.210904	16.2188	-0.242538	23.6979	0.440058	17.2604	-0.634564	19.7083	-0.202698
44.7589	16.1146	0.145828	17.75	0.447889	16.4688	-0.0340211	20	-1.08772	15.7083	-0.447911	17.2188	0.73932	23.125	-0.130949	18.0208	0.114992	19.4583	-0.45084
44.7793	15.4792	-0.479133	17.2604	-0.0580762	16.75	0.230697	20.6146	-0.463395	16.5729	0.424687	16.6042	0.106724	23.9479	0.694018	17.7917	-0.124854	20.25	0.342833
44.7998	15.8125	-0.155643	17.8542	0.519439	16.6354	0.0997043	20.9062	-0.167087	15.125	-1.01505	16.6146	0.0992576	23.6042	0.352459	18.0208	0.0938142	18.6771	-1.22793
44.8202	16.2083	0.23054	17.7083	0.357519	17.1562	0.604251	20.5	-0.568581	15.8229	-0.308798	16.3438	-0.18933	24.7292	1.47979	18.3854	0.44808	21.125	1.22229
44.8407	16.2292	0.241918	17.6146	0.24783	16.7917	0.223503	21.4479	0.384204	15.9375	-0.185713	16.8854	0.334711	23.7812	0.534343	18.4375	0.490027	19.9167	0.016405
44.8611	16.5729	0.576407	16.9167	-0.465878	16.8229	0.238711	20.4375	-0.621229	15.6562	-0.4583	16.0521	-0.516118	23.9792	0.734871	18.7292	0.771739	18.7604	-1.13725
44.8816	16.1979	0.19234	17.5312	0.133062	16.6042	0.00404143	21.2188	0.165117	16.3021	0.191196	17.4583	0.872765	23.2604	0.0188721	18.5417	0.574464	20.375	0.48008
44.902	16.0104	-0.00403336	17.6562	0.242566	17.0625	0.446578	20.9062	-0.142173	15.9375	-0.169562	16.3229	-0.27989	23.1458	-0.09282	17.7604	-0.216379	19.375	-0.517028
44.9225	16.4583	0.435204	17.3958	-0.0331985	16.5312	-0.100347	21.0104	-0.0326825	16.3542	0.251092	16.6667	0.0467517	23.6562	0.420628	18.3542	0.367959	19.7188	-0.170238
44.9429	16.5208	0.48922	17.9896	0.545351	17.3125	0.665351	20.4479	-0.589745	15.3333	-0.765591	17.0833	0.446439	22.7812	-0.4512	18.5312	0.535811	20.1458	0.260033
44.9634	16.9896	0.949679	18.0104	0.551132	16.9479	0.285338	21.1146	0.0824726	15.8542	-0.252292	16.2812	-0.372495	22.1146	-1.11456	18.375	0.370511	19.8646	-0.0178814
44.9838	16.0521	0.00408284	17.9479	0.473727	17.0625	0.384614	21.125	0.098554	16.1146	0.00075232	16.5833	-0.0871329	23.6875	0.457143	18.3021	0.288725	20.3854	0.506435
45.0043	15.9062	-0.149653	17.8229	0.333969	16.2812	-0.411821	21.1458	0.125166	16.25	0.128959	16.7917	0.104608	22.7917	-0.439769	18.1042	0.0821202	20.0521	0.176732
45.0247	15.5729	-0.490694	17.9375	0.433943	16.2396	-0.46849	20.5521	-0.462692	15.75	-0.378088	16.2917	-0.411855	23.9062	0.673876	18	-0.0305535	19.8542	-0.0174062
45.0452	16.375	0.303875	17.8021	0.284064	17.2708	0.547879	20.8646	-0.15339	15.7604	-0.374556	17.4062	0.686395	22.8854	-0.347755	18.3646	0.325704	19.7396	-0.128064
45.0656	15.7812	-0.297194	18.2708	0.7385	16.0729	-0.664795	21.2917	0.270609	15.7708	-0.370862	17.0938	0.35769	23.2083	-0.0254961	18.2708	0.223809	19.5625	-0.301073
45.0861	16.125	0.0394299	18.4792	0.932667	17.1667	0.414319	21.8438	0.819722	16.4792	0.330911	17.2812	0.529114	22.1979	-1.03643	17.6979	-0.357072	20.7604	0.901065
45.1066	16.3542	0.261665	18	0.439482	16.6771	-0.0897768	21.9375	0.910616	16.1875	0.0328458	16.6771	-0.0909988	23.2708	0.0331908	18	-0.0627715	20.1458	0.29085
45.127	16.5625	0.463261	17.7292	0.154777	16.8646	0.0833327	21.5	0.470373	15.5104	-0.650473	16.4375	-0.346399	22.8542	-0.386631	18.0417	-0.0287067	19.8333	-0.0171331
45.1475	15.3125	-0.793282	18.2188	0.630637	15.9167	-0.878852	20.75	-0.282257	16.4896	0.32262	16.3438	-0.455838	23.5833	0.33952	18.5938	0.515956	19.9688	0.122948
45.1679	15.9896	-0.122548	18.3438	0.742061	16.9271	0.117419	21.4271	0.392311	15.6667	-0.506208	17.8229	1.00777	23.4167	0.169979	18.6562	0.571216	20.1042	0.263176
45.1884	16.8438	0.725464	18.1667	0.55155	16.6875	-0.136187	21.1562	0.119076	16.3125	0.133877	17.5208	0.690257	22.8021	-0.447339	18.2604	0.168324	19.8438	0.00771933
45.2088	15.4583	-0.665913	17.8125	0.184103	16.7396	-0.0980047	21.5208	0.481371	16.0729	-0.111293	16.5625	-0.283377	22.9896	-0.262434	17.7708	-0.328137	19.3125	-0.518423
45.2293	16.4479	0.317904	18.8229	1.18139	16.9167	0.0653004	20.2708	-0.770804	16.5312	0.341616	17.0208	0.159784	23.2083	-0.0461385	17.9062	-0.199418	20.5833	0.757665
45.2497	16.9062	0.770665	18.6875	1.03299	17.1771	0.312061	20.5729	-0.475269	15.5	-0.694896	17.4479	0.571825	23.5417	0.28488	19.3854	1.27323	19.5833	-0.236933
45.2702	16.7083	0.56737	19.3958	1.72848	17.4375	0.558945	22	0.94538	16.6979	0.497921	17.1458	0.254828	23.7292	0.470206	19.3854	1.2669	20.3854	0.570701
45.2906	17.0521	0.905936	19.5938	1.91371	18.1771	1.28512	21.8646	0.803643	16.8333	0.6284	17.3021	0.396294	23.25	-0.0109945	18.5938	0.469078	20.0521	0.243066
45.3111	16.4583	0.307196	19.7917	2.09908	17.8854	0.980162	21.3333	0.266185	16.8646	0.654875	16.8021	-0.118361	23.2917	0.0287783	19.375	1.24436	19.3542	-0.449005
45.3315	16.4688	0.312817	18.9271	1.22211	17.0938	0.17533	21.6146	0.541342	16.3125	0.0981794	16.8229	-0.112053	23.4896	0.224941	18.3646	0.228147	19.5312	-0.27427
45.352	16.0833	-0.0772015	19.7188	2.00153	17.625	0.693536	21.5208	0.441612	16.125	-0.093771	17.2292	0.2798	24.1042	0.837911	18.6562	0.514203	20.25	0.442279
45.3724	17.1667	1.00172	19.4896	1.76026	17.5938	0.649365	21.5417	0.456579	17.1562	0.933191	17.0938	0.130115	24.0417	0.773937	19.3021	1.15461	20.625	0.815226
45.3929	17.6667	1.49751	20.0312	2.28998	17.4375	0.480317	21.6771	0.586243	16.1875	-0.0396847	17.9688	0.990977	22.7604	-0.508646	18.9792	0.826442	20.8646	1.0529
45.4133	17.4271	1.25391	20.1354	2.38234	18.0104	1.04056	20.5208	-0.575646	17.0104	0.779268	16.6354	-0.356366	23.8125	0.542244	20.0104	1.85262	20.1562	0.342813
45.4338	16.4271	0.250084	21.0104	3.24569	17.9583	0.97592	21.1875	0.0854956	16.3958	0.160884	17.1979	0.192254	24.0729	0.801608	18.8438	0.681071	19.6458	-0.169213
45.4542	16.8854	0.704786	20.7396	2.96334	18.1667	1.17182	21.1875	0.080084	16.2292	-0.0094214	16.8646	-0.154831	24.2292	0.956945	19.1562	0.988866	19.6667	-0.149842
45.4747	16.9479	0.76385	21.2083	3.42073	17.2917	0.284514	21.3125	0.199786	17.0312	0.789185	17.1771	0.144047	23.0417	-0.231327	18.8958	0.723925	20.4479	0.630093
45.4951	16.4792	0.291857	22.1354	4.33661	17.1042	0.0848278	21.2708	0.152935	15.8021	-0.443295	17.8542	0.807638	24.0208	0.747207	18.7292	0.552915	19.7292	-0.0898238
45.5156	16.3125	0.122142	21.3438	3.53387	17.9688	0.937347	21.3854	0.262448	16.5625	0.313969	17.5312	0.471357	23.4479	0.173798	19.125	0.944586	20.1667	0.346657
45.536	16.5208	0.327621	21.3646	3.54379	16.7083	-0.335011	21.3021	0.174157	15.8229	-0.428603	17.7604	0.687289	23.7292	0.454695	18.5312	0.346854	20.4062	0.585369
45.5565	16.9167	0.720795	21.2292	3.3976	17.7604	0.705254	21.1875	0.0547306	16.3542	0.0998193	18.1667	1.08043	24.6875	1.41282	19.0104	0.822221	21.125	1.30339
45.5769	16.8438	0.645412	20.6979	2.85573	18.3021	1.23522	21.7917	0.654168	16.6771	0.420071	18.4583	1.35912	25.5208	2.24608	18.5625	0.370685	19.7604	-0.0617649
45.5974	16.3646	0.163974	21.0104	3.15776	16.5	-0.578433	20.9375	-0.204615	16.4896	0.230068	18.375	1.26294	25.3229	2.04823	19.5208	1.32558	20.0938	0.27114
45.6179	15.8333	-0.369354	20.3438	2.48077	17.4583	0.368449	21.3438	0.197132	16.4688	0.206895	18.625	1.50023	24.3021	1.0276	19.5104	1.31191	21.2188	1.39586
45.6383	16.1562	-0.0483206	20.0312	2.15809	17.5938	0.492537	21.3229	0.17191	16.2188	-0.0452832	17.5	0.362637	24.6667	1.39254	19.6042	1.40258	20.9375	1.11448
45.6588	16.4583	0.252073	20.2396	2.35639	18.4479	1.3355	22.3542	1.19889	16.5521	0.286034	18.2083	1.05851	25.1562	1.88261	19.2083	1.00385	21.2083	1.38532
45.6792	16.5521	0.344328	18.8021	0.909008	18.0938	0.970246	20.4688	-0.690693	16.8229	0.555014	18.1146	0.95243	26.1042	2.83115	21.1146	2.90739	20.5625	0.739652
45.6997	16.3438	0.134694	19.8021	1.89927	17.6667	0.532201	21.375	0.211509	16.3854	0.115823	18.0625	0.888145	25.3333	2.06109	21.2708	3.0611	20.5104	0.687878
45.7201	16.5312	0.321087	19.3646	1.45218	17.5729	0.427612	21.6771	0.509658	16.4688	0.197628	18.1875	1.00107	24.7812	1.50992	21.9688	3.75667	19.5417	-0.280414
45.7406	16.4792	0.268091	18.8958	0.973995	18.1042	0.948145	21.5833	0.412088	16.5521	0.279595	19.1667	1.9683	25.9375	2.66721	21.5208	3.30658	20.6458	0.824357
45.761	16.625	0.413206	18.2396	0.308453	17.7708	0.604218	21.9896	0.814631	15.8229	-0.450776	19.1146	1.9044	24.6875	1.4184	22.5729	4.35667	20.8854	1.06469
45.7815	17.4167	1.20435	18.9688	1.02848	17.75	0.572913	21.4375	0.258955	16.6771	0.402349	17.9792	0.757297	24.6875	1.41973	22.6146	4.39653	20.7812	0.961427
45.8019	17.3125	1.09985	18.1458	0.196562	18.0729	0.88548	21.4062	0.224225	16.1875	-0.0881139	18.0312	0.797825	24.2708	1.00454	22.9375	4.71782	20.3542	0.535392
45.8224	15.8438	-0.369034	17.8854	-0.0727041	18	0.802336	20.9583	-0.227058	16.7083	0.432002	18.2292	0.984315	24.4896	1.2249	23.5104	5.28929	21.3958	1.57825
45.8428	15.9583	-0.254393	18.5417	0.574845	18.3854	1.17765	20.75	-0.438643	16.0521	-0.224803	19.0625	1.80635	24.8958	1.6329	23.5104	5.28802	22.0625	2.24626
[truncated: 692 more rows]

## Sheet: METHOD_C
#samples from day two, PO4- Ringer's replaced after 24 hours
2_theta	MethC_ColSi_Sol1	MethC_ColSi_Sol1_bs	MethC_ColSi_Sol2	MethC_ColSi_Sol2_bs	MethC_ColSi_Sol3	MethC_ColSi_Sol3_bs	MethC_Flori_Sol1	MethC_Flori_Sol1_bs	MethC_Flori_Sol2	MethC_Flori_Sol2_bs	MethC_Flori_Sol3	MethC_Flori_Sol3_bs	MethC_Ring_Sol1	MethC_Ring_Sol1_bs	MethC_Ring_Sol2	MethC_Ring_Sol2_bs	MethC_Ring_Sol3	MethC_Ring_Sol3_bs
5	183.562	-1.38279	174.812	-1.34943	191.646	-1.41291	279.406	-1.70601	230.531	-1.54963	264.792	-1.6608	279.271	-1.7056	278.948	-1.70461	190.948	-1.41033
5.02045	180.906	-1.37275	173.49	-1.89247	188.75	-1.82291	274.979	-3.33853	232.448	1.45377	263.844	-1.48407	278.792	-1.19763	281.396	1.73555	190.417	-0.950354
5.0409	180.708	-0.465157	176.833	2.2313	189.51	0.749951	277.24	0.0132708	226.406	-3.50102	264.792	0.588629	276.865	-2.13743	276	-2.66785	190.76	0.384743
5.06136	179.708	-0.359475	170.448	-3.37396	184.885	-2.06249	277.177	1.04231	228.208	-0.611923	259.76	-3.3177	279.802	1.78752	276.635	-1.03983	188.531	-0.852959
5.08181	178.583	-0.378621	173.781	0.739674	184.396	-0.989692	275.062	0.0194099	227.469	-0.264359	261.375	-0.652256	276.812	-0.214462	277.792	1.10921	190.146	1.75321
5.10226	176.5	-1.35593	168.844	-3.41738	182.604	-1.21886	274.969	1.01749	224.562	-2.08332	263.021	2.04458	275.167	-0.872537	275.635	-0.0540803	186.312	-1.08842
5.12271	176.854	-0.488902	171.615	0.134032	179.896	-2.36457	272.625	-0.234272	225.833	-0.0332081	258.625	-1.30012	275.75	0.698712	270.469	-4.22761	185.021	-1.38827
5.14316	176.062	-0.767536	169.979	-0.72066	181.927	0.723425	272.479	0.712027	225.698	0.610794	259.938	1.06366	274.719	0.655533	274.469	0.765709	185.615	-0.131668
5.16362	177.188	0.870669	168.594	-1.32521	179.573	-0.573876	269.125	-1.54986	226.479	2.1716	256.292	-1.53075	274.208	1.13334	273.979	1.26962	184.51	-0.572862
5.18407	178.26	2.45696	168.958	-0.19769	177.729	-1.36064	272.073	2.49049	224.885	1.35754	256.802	0.0312181	269.552	-2.53452	270.302	-1.41379	183.844	-0.576437
5.20452	176.875	1.5851	169.208	0.81539	178.594	0.46306	266.083	-2.40652	223.312	0.564452	257.146	1.42666	272.042	0.943603	271.115	0.392558	182.854	-0.902812
5.22497	174.708	-0.067848	167.198	-0.431806	175.333	-1.83812	267.99	0.592462	220.5	-1.46808	255.094	0.426413	268.302	-1.80728	273.792	4.06367	184.677	1.58343
5.24543	174.604	0.34188	168.5	1.63364	177.115	0.902486	263	-3.30424	221.021	-0.167152	252.021	-1.59453	268.188	-1.14191	270.458	1.72454	182.198	-0.232291
5.26588	174.833	1.08511	164.948	-1.15494	177.177	1.92446	266.042	0.830448	219.469	-0.939	254.719	2.1555	268.573	0.0236181	271.562	3.82309	180.396	-1.37081
5.28633	172.5	-0.73398	165.635	0.296204	173.385	-0.907616	264.812	0.694455	218.948	-0.679461	251.156	-0.354752	268.76	0.991387	265.729	-1.01569	179.781	-1.36147
5.30678	174.156	1.43668	163.833	-0.742093	171.75	-1.58332	262.271	-0.753888	218.667	-0.180203	250.198	-0.260695	266.417	-0.571938	266.708	0.958218	179.51	-1.00825
5.32723	172.219	0.0137658	162.51	-1.30108	173.292	0.559374	262.167	0.235418	219.771	1.70461	248.01	-1.39567	265.635	-0.572607	261.208	-3.54687	178.865	-1.02992
5.34769	173.812	2.12227	163.354	0.0322372	173.917	1.78552	260.094	-0.743877	219	1.71455	248.469	0.115334	265.083	-0.343952	262.812	-1.20619	179.75	0.479776
5.36814	172.625	1.4497	162.531	-0.300968	169.104	-2.42571	258.104	-1.63969	215.594	-0.91078	247.573	0.272307	263.698	-0.948475	265.375	2.09299	176.333	-2.31249
5.38859	171.812	1.1523	162.052	-0.290282	172.833	1.90484	258.062	-0.87336	216.271	0.547355	248.552	2.30442	264.156	0.290909	264.104	1.55903	177.552	-0.482493
5.40904	169.76	-0.384507	164.156	2.30388	173.979	3.65218	260.219	2.09104	216.052	1.10979	244.5	-0.69458	264.792	1.70753	260.948	-0.860183	177.146	-0.277377
5.42949	170.469	0.839273	162.667	1.30443	169.688	-0.0378665	258.021	0.701414	214.667	0.505701	245.125	0.983643	264.104	1.8014	260.531	-0.539631	176.01	-0.80131
5.44995	169.677	0.563225	161.042	0.169707	171.688	2.56387	253.781	-2.72973	212.885	-0.494089	243.812	0.724505	261.833	0.312082	263.021	2.68735	176.479	0.279041
5.4704	168.188	-0.410567	159.708	-0.673209	169.927	1.40531	257.896	2.19345	214.25	1.65209	242	-0.0344937	257.948	-2.79166	258.25	-1.34591	173.188	-2.40091
5.49085	167.094	-0.988354	160.552	0.6611	167.979	0.0593742	258.771	3.87719	211.812	-0.00367651	241.573	0.592063	259.656	-0.359419	258.552	-0.306076	175.021	0.0442646
5.5113	166.25	-1.31597	159.25	-0.150283	165.406	-1.91145	256.74	2.65483	212.083	1.04903	238.167	-1.76041	260.042	0.750059	260.167	2.04644	175.271	0.90622
5.53175	167.542	0.435081	160.083	1.17389	166.667	-0.163399	253.062	-0.213211	209.073	-1.17939	238.292	-0.847459	259.031	0.463861	257.885	0.503293	173.719	-0.03379
5.55221	166.812	0.165468	156.302	-2.11637	166.26	-0.0818991	252.969	0.502227	208.688	-0.782663	238.125	-0.226038	255.531	-2.31176	260.615	3.97074	175.229	2.08882
5.57266	166.365	0.177278	158.146	0.218499	167.708	1.85389	253.312	1.65531	208.615	-0.0733025	238.76	1.19761	257.062	-0.055983	255.406	-0.499127	173.615	1.08654
5.59311	164.792	-0.93574	157.135	-0.300652	165.01	-0.356044	251.448	0.600217	207.656	-0.249223	236.396	-0.378611	257.75	1.3562	258.802	3.63535	173.688	1.77189
5.61356	165.625	0.357665	157.219	0.274088	163.448	-1.43044	249.583	-0.454732	209.417	2.29374	234.969	-1.01719	256.104	0.435215	256.917	2.48875	171.177	-0.125983
5.63401	165.958	1.15124	154.24	-2.21353	165.208	0.8182	251.479	2.25089	205.302	-1.03816	238.656	3.45895	256.958	2.01438	256.875	3.18607	171.24	0.54918
5.65447	165.24	0.892908	155.698	-0.307677	160.177	-3.72471	249.958	1.53998	207.531	1.97383	234.406	-0.0022631	254.771	0.552039	255.469	2.51899	172.958	2.88071
5.67492	162.229	-1.65692	155.906	0.348318	164.01	0.597084	245.938	-1.67077	202.094	-2.68071	234.25	0.630409	253.177	-0.316398	255.74	3.52918	171.375	1.91028
5.69537	163.854	0.42884	155.698	0.587787	163.771	0.846079	245.948	-0.85012	205.323	1.33155	233.875	1.04447	253.396	0.627821	253.281	1.81037	169.458	0.606628
5.71582	164.448	1.48352	155.073	0.410732	162.844	0.407691	250.052	4.06443	203.385	0.177279	232.615	0.573252	253.302	1.2597	251.917	1.18549	167.312	-0.92607
5.73628	163.542	1.03838	154.062	-0.1516	162.615	0.667339	245.208	0.0312047	201.302	-1.12269	233.135	1.88342	252.219	0.902145	251.729	1.73787	167.896	0.270516
5.75673	164.052	2.01007	154.896	1.12996	158.854	-2.60415	246.052	1.68563	204.625	2.98373	232.573	2.1104	249.073	-1.51775	251.052	1.80085	166.771	-0.241113
5.77718	160.552	-1.02848	154.552	1.23458	163.99	3.02032	245.073	1.51729	200.365	-0.49305	229.531	-0.141649	250.75	0.885429	251.021	2.50984	167.656	1.25779
5.79763	162.365	1.24565	152.271	-0.598162	160.333	-0.14676	244.208	1.46368	198.635	-1.43844	228.667	-0.216477	249.229	0.0908465	248.74	0.969003	169.76	3.97557
5.81808	160.083	-0.573807	153.208	0.787988	161.01	1.01961	244.354	2.42064	198.958	-0.400097	227.021	-1.07242	249.781	1.36934	247.094	0.0637615	164.854	-0.316958
5.83854	163.25	3.05483	151.917	-0.0548866	162.375	2.8736	241.896	0.77358	200.542	1.8988	226.51	-0.792799	248.094	0.408401	248.167	1.87745	162.76	-1.79686
5.85899	161.083	1.3503	151.802	0.279463	161.365	2.3527	241.281	0.970418	199.635	1.70825	230.062	3.54946	245.781	-1.17738	244.094	-1.45452	164.271	0.236345
5.87944	161.448	2.1772	151.083	0.00978752	157.854	-0.66807	241.76	2.26116	197.479	0.26784	224.438	-1.28523	244.635	-1.59634	246.979	2.17202	164.062	0.550922
5.89989	161.083	2.2751	152.031	1.40692	159.458	1.42586	238.646	-0.0417087	198.01	1.51506	222.812	-2.11978	245.323	-0.194965	248.594	4.52791	162.469	-0.519799
5.92034	159.438	1.09192	153.406	3.23128	159.073	1.53032	236.5	-1.37567	197.75	1.97076	225.438	1.27142	243.896	-0.908022	245.229	1.9048	163.75	1.2846
5.9408	159.812	1.92975	148.688	-1.03798	156.979	-0.0734369	240.229	3.16551	196.979	1.91617	223.521	0.121087	246.156	2.06658	246.135	3.55271	161.271	-0.671304
5.96125	159.969	2.549	149.24	-0.0362525	154.875	-1.68749	237.281	1.02976	197.073	2.7263	224.604	1.9709	246.135	2.76008	245.521	3.67996	163	1.58125
5.9817	156.625	-0.331571	150.104	1.27811	156.156	0.0720563	237.271	1.83166	195.146	1.51573	223.625	1.75835	241.458	-1.2025	243	1.90114	161.458	0.563079
6.00215	160.042	3.54844	150.677	2.30095	157.312	1.70672	235.104	0.477455	193.927	1.01364	222.042	0.941767	242.802	0.855898	242.229	1.8725	163.438	3.06586
6.0226	159.625	3.5953	149.479	1.5531	156.208	1.08109	234.76	0.946318	190.573	-1.62374	219.167	-1.16634	239.031	-2.20013	241.76	2.14612	158.115	-1.73332
6.04306	159.99	4.42357	148.094	0.617884	155.146	0.497236	233.656	0.654913	191.042	-0.438063	220.26	0.694443	243.458	2.94192	240.177	1.30533	158.25	-1.07404
6.06351	155	-0.102148	146.812	-0.21302	155.552	1.38225	234.833	2.64491	191.177	0.414416	218.24	-0.559219	243.042	3.24038	241.708	3.5793	158.188	-0.612572
6.08396	158.167	3.52856	149.542	2.96663	156.896	3.20489	235.875	4.49963	190.354	0.308698	222.604	4.57267	241.188	2.10149	240.771	3.3847	159.396	1.11985
6.10441	157.49	3.31568	148.74	2.61518	155.802	2.59015	231.271	0.708675	190.76	1.43228	216.969	-0.295293	242.021	3.65025	239.802	3.15903	160.031	2.27948
6.12487	157.333	3.62381	147.667	1.99303	154.708	1.97552	232.01	2.26162	189.677	1.06642	216.052	-0.444371	237.438	-0.21749	239.604	3.70437	157.115	-0.112863
6.14532	156.01	2.76545	144.083	-1.13939	153.417	1.16309	232.635	3.70012	189.448	1.55486	218.062	2.33377	238.927	1.98784	236.458	1.30197	160.427	3.72408
6.16577	154.604	1.82393	147.333	2.56166	153.729	1.95495	226.688	-1.43414	190.208	3.03302	218.49	3.52872	238.281	2.05791	236.969	2.55599	156.948	0.769478
6.18622	154.354	2.03882	144.906	0.585771	151.781	0.486513	229.885	2.57758	186.719	0.261313	213	-1.19286	238.062	2.55522	237.229	3.5602	156.635	0.981658
6.20667	155.833	3.98306	146.281	2.41211	155.323	4.50778	230.302	3.8082	184.198	-1.54151	213.229	-0.195546	239.271	4.47977	234.458	1.53333	158.219	3.08979
6.22713	153.938	2.55247	144.573	1.15525	152.708	2.37291	229.271	3.59105	187.521	2.49956	212.156	-0.500179	237.042	2.96697	234.812	2.63164	159	4.39596
6.24758	152.01	1.09081	143.25	0.283949	152.906	3.05066	227.583	2.7178	187.104	2.80118	211.823	-0.0650908	233.844	0.485585	233.76	2.32388	155.469	1.38974
6.26803	153.094	2.63973	144.594	2.07946	153.062	3.68686	224.854	0.803036	187.5	3.91544	212.958	1.83889	234.917	2.27519	235.052	4.36004	156.292	2.73781
6.28848	154.49	4.50132	143.583	1.52094	151.427	2.53151	224.667	1.43008	183.948	1.08191	214.906	4.5555	234.656	2.73161	233.708	3.76097	154.979	1.95058
6.30893	151.542	2.01934	141.781	0.170898	148.938	0.522111	226.76	4.33853	183.167	1.01936	212.229	2.64726	232.74	1.53194	236.083	6.88082	152.198	-0.305281
6.32939	150.021	0.96461	143.583	2.42516	150.885	2.95033	224.594	2.98671	185.208	3.77986	212.646	3.8329	231.531	1.04076	231.781	3.32377	153.26	1.28273
6.34984	151.375	2.78505	142.354	1.64832	150.969	3.51409	224.115	3.32254	182.573	1.86341	212.115	4.07077	233.521	3.74766	229.99	2.27731	153.958	2.50627
6.37029	151.583	3.45984	143.646	3.39245	151.052	4.07796	222.74	2.76268	181.333	1.34293	209.177	1.90252	232.583	3.52762	233.385	6.41853	152.958	2.03201
6.39074	149.969	2.31188	139.76	-0.0403591	147.312	0.81904	222.958	3.79673	182.885	3.61425	208.927	2.42192	232.375	4.03691	231.948	5.72659	150.469	0.0682859
6.41119	152.167	4.97659	141.115	1.76655	149.729	3.71648	221.292	2.9455	184.031	5.47946	207.635	1.89979	230.052	2.43177	231.823	6.34733	150.958	1.08385
6.43165	148.854	2.13106	140.156	1.26111	147.99	2.4578	219.073	1.54234	178.604	0.771886	206.052	1.08612	229.073	2.17054	228.24	3.50992	149.167	-0.181723
6.4521	151.021	4.76486	140.906	2.46414	148.865	3.81381	219.865	3.14975	179.708	2.5957	206.24	2.04344	231.156	4.97197	227.229	3.2456	149.375	0.552825
6.47255	151.302	5.51343	139.104	1.11523	147.896	3.32619	215.646	-0.253112	181.406	5.0134	206.281	2.85505	227.625	2.15897	223.906	0.668954	149.042	0.745824
6.493	147.75	2.42883	138.406	0.870623	146.75	2.66161	218.604	3.52126	177.198	1.52499	205.229	2.57306	226.583	1.8357	226.323	3.83207	147.917	0.147274
6.51345	146.323	1.4694	140.083	3.00116	145.708	2.10131	214.615	0.347862	178.625	3.67213	203.906	2.02037	224.865	0.835516	224.719	2.97453	148.49	1.24676
6.53391	144.208	-0.177351	136.469	-0.159828	143.781	0.655717	212.604	-0.84622	173.979	-0.253516	202.562	1.44699	227.635	4.32507	225.135	4.13801	148.854	2.13803
6.55436	146.875	2.95732	138.021	1.84599	144.219	1.57482	215.729	3.09526	174.802	1.28973	201.76	1.41541	225.333	2.74186	223.188	2.93707	148.479	2.28983
6.57481	144.417	0.967158	136.417	0.695702	142.729	0.566963	214.885	3.06815	171.719	-1.07314	201.75	2.17564	222.771	0.898388	223.125	3.62174	147.99	2.32717
6.59526	142.333	-0.647828	135.271	0.00388723	144.698	3.01755	214.333	3.33285	171.99	-0.081707	199.188	0.383921	223.865	2.71132	223.708	4.95241	145.292	0.156295
6.61572	142.719	0.206108	134.896	0.0830472	142.24	1.04118	208.917	-1.26689	172.271	0.920279	197.188	-0.845156	221.094	0.659834	221.406	3.39784	143.656	-0.951963
6.63617	142.219	0.1748	135.021	0.662348	141.938	1.22118	208.979	-0.38731	170.521	-0.108849	195.833	-1.42826	219.927	0.212667	219.969	2.70803	145.312	1.23156
6.65662	141.698	0.122831	136.188	2.28346	137.948	-2.28621	207.281	-1.268	169.896	-0.0128403	195.948	-0.543418	220.302	1.30732	218.042	1.52882	142.792	-0.761876
6.67707	141.896	0.789784	130.823	-2.62654	142.219	2.46694	206.458	-1.27354	169.438	0.249971	194.688	-1.03344	219.927	1.65213	217.688	1.9227	140.969	-2.05728
6.69752	140.552	-0.0847572	131.823	-1.17182	140.458	1.18895	207.646	0.731489	169.354	0.887918	194.802	-0.148315	218.052	0.497103	217.594	2.57718	143.271	0.692602
6.71798	140.177	0.00962417	132.156	-0.420759	138.865	0.0777528	207.938	1.84083	165.854	-1.89067	193.062	-1.11722	216.542	-0.293189	213.573	-0.695248	143.104	0.973852
6.73843	138.073	-1.62499	131.156	-1.00289	138.073	-0.231245	205.865	0.585738	167.427	0.403804	192.604	-0.804739	213.844	-2.27082	213.271	-0.24875	139.698	-1.98436
6.75888	139.229	-0.057539	131.854	0.11303	137.073	-0.748458	205.458	0.997461	166.75	0.448409	192.604	-0.0337846	215.698	0.266702	210.625	-2.14582	140.271	-0.965372
6.77933	139.542	0.666333	129.781	-1.54174	136.177	-1.16139	201.896	-1.74692	165.354	-0.225599	190.458	-1.40852	212.458	-2.28937	212.281	0.0561468	140.542	-0.248347
6.79978	138.385	-0.0783723	130.948	0.0432174	135.667	-1.18878	204.99	2.1651	164.219	-0.639055	190.688	-0.513256	215.333	1.26931	212.052	0.372879	139.656	-0.687453
6.82024	136.5	-1.55207	129.552	-0.934185	135.458	-1.10903	201.906	-0.0998093	162.833	-1.30237	192.156	1.62173	211.583	-1.79687	211.271	0.137705	140.385	0.488143
6.84069	137.729	-0.0183021	127.906	-2.16145	137.094	0.814595	198.885	-2.30207	163.49	0.0263704	187.677	-2.19105	211.438	-1.42873	208.844	-1.74312	137.115	-2.33614
6.86114	137.521	0.0781403	130.594	0.940808	135.792	-0.199166	200.479	-0.175966	161.875	-0.915581	188.688	-0.514119	213.25	0.897899	210.979	0.938723	139.865	0.86052
6.88159	138.26	1.12267	129.865	0.626538	136.302	0.599691	200.146	0.023207	162.667	0.548853	190.188	1.65254	213.375	1.53718	210.167	0.672832	136.469	-2.08853
6.90204	134.615	-2.21804	129.406	0.583242	134.635	-0.778417	199.177	-0.412887	163.052	1.60717	186.458	-1.40983	210.677	-0.646293	207.458	-1.48872	137.26	-0.883496
6.9225	137.594	1.06642	127.75	-0.65783	134.812	-0.312657	201.75	2.69283	159.562	-1.20937	186.76	-0.440815	210.01	-0.798363	209.219	0.818665	138.771	1.04041
6.94295	137.625	1.40313	128.594	0.60124	133.552	-1.28428	198.854	0.329954	158.812	-1.28619	186.865	0.330426	210.115	-0.179444	209.375	1.52206	138.042	0.724842
6.9634	132.99	-2.92665	128.667	1.08962	135.281	0.733801	200.438	2.44639	160.531	0.843897	186.938	1.07056	209.823	0.043799	208.74	1.43396	136.052	-0.851019
6.98385	134.427	-1.18334	125.198	-1.96353	132.198	-2.0605	195.365	-2.09328	159.927	0.651208	184.927	-0.27251	209.604	0.340115	207.542	0.783538	135.302	-1.18718
7.0043	135.375	-0.00973687	125.667	-1.14413	134.104	0.134899	197.167	0.242207	159.844	0.979488	184.135	-0.396686	210.198	1.44909	205.677	-0.533371	136.208	-0.0470613
7.02476	135.177	0.0182005	127.438	0.838556	133.656	-0.0237495	195.75	-0.640911	159.573	1.1204	183.615	-0.24989	208.823	0.589465	204.25	-1.4126	135.906	-0.115158
7.04521	135.073	0.14006	127.052	0.665131	131.135	-2.2552	196.25	0.392787	160.656	2.61562	186.656	3.45955	207.146	-0.572083	202.698	-2.41666	136.958	1.17103
7.06566	133.26	-1.44624	126.271	0.0960145	133.135	-0.0296353	195.927	0.603717	157.385	-0.243188	180.844	-1.68505	207.938	0.735274	205.99	1.41276	135.406	-0.14683
7.08611	135.438	0.957214	126.656	0.693705	131.865	-1.07479	196.406	1.61688	158.542	1.32522	180.49	-1.37117	207.771	1.08446	206.125	2.0861	136.562	1.24376
7.10657	134.219	-0.0349926	128.604	2.85404	133	0.286426	194.656	0.401023	157.125	0.320848	181.917	0.451961	205.073	-1.09746	207.01	3.50963	134.542	-0.542614
7.12702	133.74	-0.287443	123.938	-1.60007	131.344	-1.14391	193.094	-0.627183	155.542	-0.850056	183.729	2.66064	208.292	2.63745	203.969	1.00624	134.625	-0.224704
7.14747	134.979	1.17903	124.188	-1.13737	131.938	-0.324124	193.438	0.251009	154.667	-1.31249	180.354	-0.318033	204.104	-1.03373	203.677	1.25304	134.802	0.187074
7.16792	133.521	-0.0522438	125.844	0.679853	133.208	1.17286	193.5	0.8481	156.427	0.82487	178.792	-1.48407	203.167	-1.45476	200	-1.88541	132.354	-2.02603
7.18837	133.479	0.133323	126.365	1.3618	131.625	-0.184201	191.271	-0.846327	155.781	0.556116	183.083	3.20419	203.771	-0.397088	200.104	-1.34219	133.969	-0.216312
7.20883	133.188	0.0690619	125.688	0.84598	132.438	0.854688	190.594	-0.988521	154.854	0.00624715	180.229	0.746768	204.583	0.869071	204.094	3.08663	133.156	-0.83356
7.22928	133.01	0.119557	124.375	-0.305119	130.469	-0.887555	193.188	2.14027	154.729	0.258598	180.344	1.25823	206.24	2.97914	200.177	-0.390631	133.333	-0.461106
7.24973	133.5	0.836891	124.958	0.439756	130.729	-0.400513	192.396	1.88379	156.073	1.97984	180.938	2.249	204.229	1.42269	201.062	0.934371	133.479	-0.119784
7.27018	133.208	0.773147	124.083	-0.273561	132.927	2.02415	188.844	-1.13296	157.875	4.15954	180.021	1.72949	200.75	-1.60235	199.865	0.176218	134.875	1.47166
7.29063	133.125	0.917909	124.094	-0.10132	130.375	-0.301074	188.042	-1.39956	154.073	0.735218	177.948	0.053864	204.302	2.40402	201.583	2.33491	134.896	1.68821
7.31109	131.021	-0.95799	126.073	2.03981	130.135	-0.313678	188.51	-0.518798	153.844	0.883946	177.24	-0.257035	204.104	2.66054	200.292	1.48336	133.635	0.623639
7.33154	131.479	-0.271216	125.208	1.33734	130.198	-0.0240796	187.771	-0.846221	153.219	0.636977	177.5	0.400954	201.292	0.302641	200.833	2.46532	134.135	1.3196
7.35199	130.635	-0.886354	124.802	1.09333	128.323	-1.67186	187.74	-0.465162	151.177	-1.02652	179.552	2.85075	202.135	1.60114	197.521	-0.406702	132.906	0.286512
7.37244	130.552	-0.740902	125.427	1.88072	129.802	-0.00490293	187.375	-0.417287	150.573	-1.25238	176.427	0.1236	200.708	0.628971	197.219	-0.268135	134.76	2.33687
7.39289	131.042	-0.0223615	124.677	1.29325	130.49	0.870509	188.365	0.984903	151.531	0.0501055	174.792	-1.11383	197.865	-1.75971	195.833	-1.21272	132.125	-0.102227
7.41335	131.312	0.477602	123.865	0.643426	130.5	1.06896	188.594	1.62683	151.938	0.800649	176.729	1.2218	201.406	2.23718	196.375	-0.23005	131.75	-0.280795
7.4338	130.531	-0.0743461	125.115	2.05624	128.615	-0.628313	184.688	-1.86652	152.156	1.36383	174.021	-1.08826	196.844	-1.86994	196.625	0.461134	131.396	-0.438411
7.45425	130.865	0.488462	122.021	-0.874557	128.958	-0.0962961	184.969	-1.17222	150.729	0.28131	175.76	1.04973	197.917	-0.341493	194.594	-1.12875	133.896	2.25826
7.4747	130.406	0.259776	124.646	1.91354	129.281	0.415005	185.781	0.0534875	153.021	2.91768	173.323	-0.989229	197.865	0.0621154	195.302	0.0211179	131.031	-0.40954
7.49516	128.312	-1.60415	123.938	1.36844	128.104	-0.573575	185.146	-0.168578	149.615	-0.143735	174.021	0.107373	197.01	-0.336203	196.875	2.03575	132.115	0.870698
7.51561	129.438	-0.290191	122.802	0.396405	129.958	1.46921	185.188	0.28659	149.188	-0.225844	175.125	1.61036	195.458	-1.43228	197.854	3.45681	129.396	-1.65103
7.53606	129.073	-0.465639	123.438	1.19534	128.24	-0.0607981	184.177	-0.310178	147.135	-1.93282	173.365	0.248908	196.781	0.290645	193.104	-0.851117	129.99	-0.884558
7.55651	130.365	1.01534	121.75	-0.328498	128.812	0.700976	184.198	0.124454	149.354	0.631178	173.208	0.491759	197.417	1.32623	192.979	-0.533868	129.167	-1.53463
7.57696	129.167	0.00690086	123.396	1.48114	127.062	-0.860048	184.208	0.548818	149.396	1.01823	174.656	2.33892	196.552	0.861967	192.552	-0.518524	131.656	1.12791
7.59742	129.042	0.0715542	122.365	0.61383	127.344	-0.389704	185.448	2.2025	149.656	1.62416	173.917	1.99871	195.51	0.22078	192.948	0.319913	130.938	0.582234
7.61787	129.052	0.271797	121.906	0.319582	128.292	0.747424	180.833	-1.99784	148.51	0.823981	171.115	-0.403853	193.729	-1.15983	192.677	0.491861	128.146	-2.03624
7.63832	129.333	0.743045	122.167	0.744224	126.656	-0.698662	183.677	1.2603	147.927	0.586438	170.51	-0.608363	194.292	-0.196543	192.146	0.403571	130.198	0.189158
7.65877	130.865	2.46447	122.469	1.21067	129.365	2.19912	182.188	0.185262	147.49	0.494864	171.219	0.499766	196.094	2.00649	192.604	1.30504	130.229	0.393838
7.67922	127.719	-0.491025	120.719	-0.374817	125.688	-1.2884	180.365	-1.22296	146.958	0.309676	170.229	-0.0898823	195.094	1.40759	191.719	0.862939	127.573	-2.08886
7.69968	128.885	0.866157	122.688	1.75858	127.875	1.08879	182.979	1.80646	146.604	0.301708	170.729	0.810192	194.729	1.44427	190.688	0.27518	130.479	0.991052
7.72013	128.49	0.661011	123.292	2.52754	128.01	1.41401	180.031	-0.726467	147.333	1.37721	166.823	-2.69585	192.052	-0.831395	193.292	3.32302	130.615	1.30025
7.74058	127.406	-0.231462	120.594	-0.00544419	128.094	1.68726	181.51	1.16784	149.646	4.03618	168.646	-0.472577	195.781	3.29935	188.24	-1.28522	128.833	-0.307094
7.76103	127.583	0.136654	120.458	0.0242126	127.312	1.09605	181.052	1.12479	145.969	0.705702	170.01	1.2925	192.844	0.763576	190.083	1.00255	129.896	0.929426
7.78148	127.062	-0.192974	122.365	2.09568	128.052	2.02579	179.521	0.0089784	143.406	-1.51006	166.604	-1.71312	195.542	3.86338	187.469	-1.16783	130.229	1.4369
7.80194	128.427	1.36299	119.146	-0.957717	125.719	-0.117264	179.396	0.299563	147.615	3.04516	167.417	-0.499855	195.719	4.44251	188.354	0.16197	128.406	-0.211763
7.82239	127.229	0.35662	119.812	-0.125553	125.729	0.0835465	178.594	-0.086786	144.615	0.392172	165.906	-1.60936	191.615	0.740538	188.094	0.34611	127.792	-0.651972
7.84284	126.625	-0.0558248	119.26	-0.511997	126.354	0.899059	177.927	-0.33757	143.052	-0.823178	167.625	0.49321	192.99	2.51789	188.906	1.60334	127.677	-0.592063
7.86329	126.25	-0.23893	120.115	0.507949	124.781	-0.483227	177.76	-0.0882049	142.615	-0.913391	166.719	-0.0290758	193.104	3.03499	187.729	0.871174	127.781	-0.313286
7.88374	125.052	-1.24478	118.698	-0.742797	123.938	-1.13623	177.562	0.130059	144.656	1.4757	166.094	-0.269973	190.552	0.885574	189.052	2.63918	127.562	-0.357308
7.9042	126.354	0.234942	118.812	-0.462151	123.188	-1.71457	176.406	-0.609861	144.479	1.64617	166.375	0.395519	188.635	-0.628268	186.948	0.980281	127.635	-0.109546
7.92465	126.177	0.23567	118.833	-0.275114	126.542	1.81137	175.302	-1.29755	143.125	0.639703	164.365	-1.23052	188.125	-0.735703	186.104	0.581975	130.979	3.40917
7.9451	126.875	1.11157	118.969	0.0266475	126.188	1.6291	177.823	1.63991	141.698	-0.439549	165.552	0.341503	187.76	-0.697149	187.625	2.54843	127.667	0.271751
7.96555	127.323	1.73764	118.25	-0.525616	126.333	1.94694	174.667	-1.09956	144	2.2105	166.479	1.65324	188.135	0.0811446	186.531	1.90048	127.948	0.728201
7.98601	125.625	0.218055	119.927	1.31809	125.125	0.91074	174.948	-0.401388	142.021	0.579438	162.698	-1.74321	187.26	-0.390405	186.635	2.45063	126.198	-0.846481
8.00646	124.958	-0.270111	120.135	1.6932	125.031	0.989238	175.042	0.109436	140.917	-0.176489	166.042	1.98548	189.896	2.64862	184.438	0.698863	126.688	-0.181462
8.02691	126.635	1.58565	118.885	0.610106	123.917	0.047021	173.531	-0.983758	139.333	-1.41145	163.177	-0.494029	186.219	-0.624702	185.562	2.2702	127.979	1.28576
8.04736	125.198	0.326991	119.49	1.38132	123.177	-0.520078	174.396	0.298197	140.583	0.105153	163.656	0.370352	186.062	-0.377033	185.417	2.57087	126.625	0.107264
8.06781	125.073	0.381009	119.323	1.38185	123.146	-0.378725	174.469	0.788635	141.562	1.35106	161.104	-1.79638	185.51	-0.525041	183.24	0.840477	128.667	2.32472
8.08827	123.521	-0.991883	117.26	-0.513316	125.219	1.86691	174.896	1.63339	142.094	2.14918	163.021	0.505781	187.458	1.82711	182.021	0.0685922	127.865	1.69855
8.10872	126.031	1.6979	116.698	-0.908341	122.771	-0.408165	172.177	-0.667544	140.271	0.59327	162.427	0.297662	186.24	1.01275	179.667	-1.83853	129.021	3.03082
8.12917	124.083	-0.0704852	118.646	1.20719	125.208	2.20229	171.24	-1.18708	137.802	-1.60834	162.25	0.506349	185.031	0.208958	181	-0.108516	129.51	3.69655
8.14962	123.292	-0.682444	117.781	0.510366	122.698	-0.135048	171.302	-0.706461	140.365	1.22144	163.375	2.01726	184.969	0.551159	179.938	-0.774156	127.385	1.74781
8.17007	127.323	3.52869	118.323	1.21993	123.021	0.361062	172.75	1.15972	140.167	1.29094	160.677	-0.294611	187.344	3.33102	182.531	2.21663	126.979	1.51794
8.19053	123.323	-0.291261	117.531	0.596305	122.51	0.0239579	169.406	-1.76561	137.281	-1.32692	160.115	-0.470924	183.135	-0.472303	180.792	0.874264	125.844	0.559022
8.21098	124.531	1.0973	118.094	1.32699	121.802	-0.510945	169.604	-1.17702	141.208	2.86785	159.698	-0.501265	186.24	3.03703	180.479	0.959156	126.354	1.24605
8.23143	124.625	1.37144	115.917	-0.681775	122.74	0.600103	170.323	-0.0674456	139.698	1.62526	162.333	2.52062	181.208	-1.58889	181.25	2.12756	125.104	0.172789
8.25188	122.656	-0.416736	118.073	1.64294	123.74	1.77377	169.562	-0.436888	137.542	-0.263028	159.667	0.240554	181.219	-1.17299	178.594	-0.130942	126.646	1.89131
8.27233	123.26	0.368173	116.312	0.0511277	121.281	-0.510779	169.406	-0.202014	138.688	1.1509	161.906	2.86688	182.917	0.930566	179.219	0.891983	125.594	1.01619
8.29279	122.646	-0.065496	116.635	0.542791	122.542	0.923541	169.354	0.137175	138.625	1.35664	157.698	-0.954572	180.479	-1.10114	176.448	-1.48075	124.792	0.391198
8.31324	122.854	0.323924	117.812	1.88876	123.115	1.67048	168.042	-0.783904	136.396	-0.604162	158	-0.265468	181.906	0.731898	178.115	0.5842	125.823	1.59965
8.33369	124.688	2.33852	117.042	1.28696	121.677	0.407119	168.135	-0.298584	138.312	1.58101	157.99	0.111275	180.031	-0.736994	177.75	0.618075	125.802	1.75614
8.35414	125.531	3.3637	115.458	-0.127206	121.479	0.38346	167.938	-0.104781	136.542	0.0788179	158.135	0.644406	182.021	1.65885	174.271	-2.46246	123.552	-0.316414
8.3746	123.49	1.50364	115.208	-0.207894	121.771	0.849502	167.229	-0.421247	135.469	-0.725321	157.104	0.000593769	183.594	3.63819	177.146	0.811356	123.479	-0.21177
8.39505	124.01	2.20625	117.146	1.89906	122.104	1.35733	168.396	1.13744	137.302	1.37693	158.49	1.77359	181.198	1.64894	175.271	-0.664653	123.792	0.278407
8.4155	122.417	0.794445	117.115	2.0374	120.917	0.344442	165.938	-0.928731	137.052	1.39597	156.646	0.317552	180.583	1.44109	179.844	4.30743	126.427	3.09162
8.43595	122.708	1.26823	116.302	1.39464	121.854	1.45667	166.729	0.255251	134.542	-0.845256	157.729	1.78874	182.417	3.68131	176.365	1.22761	123.365	0.207034
8.4564	120.115	-1.14322	116.583	1.84576	119.958	-0.264312	167.76	1.67896	133.958	-1.15927	155.875	0.322566	176.854	-1.47414	175.135	0.397967	123.5	0.520482
8.47686	122.792	1.71633	116.25	1.68245	121.083	1.03565	164.792	-0.897173	136.583	1.73519	155.448	0.283615	179.125	1.20389	175.271	0.933085	124.917	2.1153
8.49731	118.969	-1.92395	115.302	0.904691	120.26	0.387823	164.229	-1.06691	134.865	0.286034	153.458	-1.3177	176.812	-0.701247	176.719	2.78088	122.979	0.356066
8.51776	119.594	-1.11614	116.583	2.35624	119.812	0.115109	164.396	-0.507335	133.406	-0.902569	154.115	-0.314387	177.917	0.810435	176.344	2.80594	123.156	0.711535
8.53821	121.688	1.15077	112.99	-1.06707	121.792	2.2696	164.823	0.312807	132.865	-1.17437	153.375	-0.70677	179.125	2.42644	174.073	0.935336	123.573	1.30671
8.55866	119.688	-0.675889	112.802	-1.08398	122.635	3.28879	162.823	-1.29398	134.688	0.918549	155.125	1.39057	176.198	-0.0928139	172.677	-0.0600866	123.156	1.06866
8.57912	120.656	0.466369	114.146	0.420376	120.573	1.40185	164.292	0.568122	133.927	0.42827	151.792	-1.59529	178.896	3.01309	172.052	-0.284498	124.396	2.48698
8.59957	119.146	-0.870366	115.156	1.59154	119.823	0.827521	164.802	1.47204	134.385	1.15688	152.917	-0.122671	176	0.525396	172.625	0.689185	122.792	1.06167
8.62002	121.583	1.74099	116.156	2.75244	119.615	0.794982	161.177	-1.7593	133.448	0.489788	154.177	1.4855	178.385	3.31911	172.333	0.798462	124.281	2.73023
8.64047	119.375	-0.29332	113.385	0.142636	119.469	0.825061	161.979	-0.563414	134.875	2.18742	151.802	-0.541604	174.677	0.0192306	174.042	2.90792	125.062	3.69058
8.66092	119.812	0.318379	115.125	2.04339	119.094	0.626092	163.083	0.934706	132.219	-0.19815	151.469	-0.526904	173.771	-0.478409	171.708	0.975881	120.656	-0.536462
8.68138	121.083	1.76358	115.083	2.16304	118.604	0.312658	161.146	-0.608693	133.438	1.29142	150.396	-1.25165	172.5	-1.34048	171.281	0.950274	119.896	-1.11755
8.70183	119.458	0.313126	112.823	0.0640844	116.979	-1.13608	163.042	1.68139	130.833	-1.04179	150.312	-0.993254	173.594	0.137979	170.458	0.529011	121.354	0.497266
8.72228	120.156	1.18576	114.083	1.4861	119.125	1.18614	160.146	-0.820043	131.76	0.156381	151.167	0.202779	170.375	-2.69591	170.365	0.837092	121.552	0.851782
8.74273	121.583	2.78773	113.958	1.52284	120.333	2.57098	162.917	2.34534	129.76	-1.57239	149.833	-0.788548	175.885	3.19952	171.344	2.21827	120.646	0.102249
8.76318	117.427	-1.19346	112.896	0.622221	117.427	-0.158648	157.26	-2.91622	132.323	1.26147	151.354	1.07443	173.479	1.17845	172.938	4.2142	120.875	0.488251
8.78364	119.615	1.16927	111.771	-0.340757	118.49	1.08059	159.406	-0.375536	132.854	2.06422	150.719	0.781296	173.573	1.65753	169.427	1.10615	121.76	1.53062
8.80409	120.104	1.83426	111.667	-0.28276	118.062	0.830366	162.25	2.86321	129.99	-0.528729	150.177	0.582052	172.531	1.00135	168.99	1.07119	121.677	1.60436
8.82454	118.396	0.301507	112.708	0.921212	118.146	1.09068	162.031	3.0396	131.708	1.46179	152.562	3.31003	173.188	2.04324	168.458	0.942662	122.323	2.40738
8.84499	119.031	1.11267	113.26	1.63574	118.146	1.26777	158.312	-0.283855	131.031	1.05662	150.74	1.82981	172.667	1.9082	167.375	0.262225	122.604	2.84594
8.86545	117.708	-0.0343207	111.365	-0.0975041	115.656	-1.0446	157.542	-0.659247	130.51	0.807826	149.594	1.02682	171.271	0.898327	169.062	2.3528	120.406	0.805448
8.8859	119.188	1.62094	113.24	1.94022	117.427	0.903564	156.844	-0.961573	127.25	-2.18041	149.708	1.48438	168.646	-1.34056	166.771	0.464384	122.156	2.71299
8.90635	118.177	0.786792	113.385	2.24893	116.615	0.268513	157.854	0.444583	128.677	-0.481013	148.698	0.817081	170.833	1.23321	167.75	1.84698	119.094	-0.191848
8.9268	117.667	0.452815	111.021	0.0473561	117.823	1.65441	159.219	2.20505	128.146	-0.739811	148.115	0.577004	172.083	2.86963	168.135	2.636	119.51	0.382598
8.94725	117.5	0.46276	111.625	0.814675	115.406	-0.584567	157.948	1.33026	128.594	-0.019307	148.25	1.05582	168.854	0.0270455	162.052	-3.04355	119.812	0.842578
8.96771	116.188	-0.672955	109.76	-0.886614	116.042	0.228653	156.604	0.382694	128.01	-0.329917	146.917	0.0660156	170.917	2.47628	165.448	0.756249	121.552	2.74018
8.98816	117.969	1.28525	112.146	1.66224	116.094	0.458658	156.917	1.09153	129.583	1.51586	146.531	0.0242717	170.135	2.08193	165.615	1.32706	118.812	0.158726
9.00861	118.698	2.19155	111.479	1.15915	115.667	0.209615	157.375	1.94635	127.302	-0.492394	148.771	2.60767	168.01	0.343976	162.792	-1.09154	121.521	3.02531
9.02906	117.271	0.941766	111.021	0.864532	115.219	-0.0601435	156.198	1.1659	129.135	1.61407	145.812	-0.0067159	168.625	1.34577	163.938	0.458783	120.542	2.20451
9.04951	115.438	-0.714093	110.844	0.851307	114.021	-1.07978	154.417	-0.218573	127.792	0.543589	148.698	3.22279	165.792	-1.1002	163	-0.0740449	118.812	0.633834
9.06997	113.958	-2.01561	111.073	1.24447	114.615	-0.307639	155.458	1.22002	126.583	-0.391341	146.729	1.59827	166.667	0.162314	163.24	0.570388	118.417	0.396606
9.09042	116.521	0.719097	110.958	1.29403	113.729	-1.01454	154.333	0.492103	126.927	0.225949	148.542	3.75514	166.469	0.352073	163.198	0.933748	121.469	3.60741
9.11087	115.688	0.0581456	108.083	-1.41668	115.073	0.507838	156.385	2.94141	129.823	3.39546	150.083	5.64131	163.396	-2.33301	161.906	0.0472862	118.802	1.09959
9.13132	115.469	0.0119499	110.188	0.851906	116.448	2.06159	154.688	1.64088	128.542	2.38802	146.583	2.48595	165.74	0.398727	160.99	-0.463998	119.125	1.58146
9.15177	115.49	0.20551	110.833	1.6623	113.229	-0.978295	154.021	1.37173	123.021	-2.85886	149.552	5.79949	165.021	0.0681211	161.385	0.337395	117.198	-0.186544
9.17223	115.208	0.0971592	109.146	0.139511	114.927	0.898607	153.385	1.13399	125.344	-0.261863	152.094	8.68608	164.26	-0.303995	160.177	-0.465202	117.365	0.139317
9.19268	116.781	1.84315	109.833	0.991859	113.188	-0.661872	152.771	0.917233	125.812	0.481108	151.417	8.35406	165.25	1.07405	161.333	1.09696	117.062	-0.00345306
9.21313	114.792	0.0268081	109.729	1.05268	114.833	1.16318	152.115	0.658956	125.552	0.495048	149.396	6.67843	164.76	0.973076	159.677	-0.153195	118.469	1.56223
9.23358	114.323	-0.268525	111.208	2.69698	113.719	0.22794	148.271	-2.78667	125.51	0.727874	146.052	3.68002	166.115	2.71601	159.656	0.232242	116.583	-0.16364
9.25404	113.812	-0.605353	110.406	2.06017	112.573	-0.738434	150.833	0.174098	123.531	-0.976664	147.625	5.59841	162.333	-0.676311	157.958	-1.05923	116.729	0.14186
9.27449	113.406	-0.837842	109.823	1.64225	114.75	1.61823	150.823	0.5621	125.844	1.6106	146.271	4.58986	161.406	-1.21431	159.542	0.930731	118.521	2.09331
9.29494	115.344	1.27359	110.344	2.32863	114.333	1.38125	150.312	0.450252	125.802	1.84383	143.479	2.14395	161.781	-0.450072	159.25	1.04587	116.469	0.201132
9.31539	113.542	-0.354386	111.25	3.40058	115.177	2.40482	147.021	-2.4427	121.688	-1.99571	145.979	4.98985	163.385	1.54349	157.698	-0.0992368	117.375	1.2674
9.33584	116.75	3.02823	108.76	1.07683	114.604	2.01183	148.625	-0.484022	122.531	-0.876789	142.823	2.17963	162.656	1.20388	156.677	-0.712913	116.604	0.656708
9.3563	113.938	0.390177	109.833	2.31573	113.948	1.53563	148.531	-0.223114	124.771	1.6381	142.292	1.99456	163.344	2.28108	159.604	2.62151	117.417	1.62946
9.37675	113.927	0.554384	108.781	1.42976	115.365	3.13247	150.083	1.68378	121.396	-1.46145	141.615	1.66379	159.958	-0.714469	155.854	-0.720982	117.479	1.85234
9.3972	111.615	-1.58332	109.042	1.85644	115.635	3.58358	148.5	0.455399	122.156	-0.425453	144.156	4.5519	161.042	0.758886	155.469	-0.698708	116.115	0.648249
9.41765	112.479	-0.546979	107.979	0.960341	115.083	3.21191	152.188	4.498	122.188	-0.118486	144.052	4.79433	161.76	1.86781	155.604	-0.155424	113.479	-1.82656
9.4381	115.01	2.1562	106.708	-0.143949	113.667	1.97576	149.781	2.44701	122.698	0.667784	143.094	4.18272	162.469	2.96648	154.24	-1.11196	117.219	2.07376
9.45856	112.583	-0.0987773	107.76	1.07482	115.135	3.62515	147.875	0.896159	123.135	1.38127	143.469	4.90459	161.719	2.60697	156.583	1.64001	114.469	-0.515398
9.47901	114.302	1.79225	105.344	-1.17502	114.073	2.74341	148.438	1.81421	121.427	-0.0509338	144.323	6.10577	159.354	0.633033	152.396	-2.13909	116.01	1.18723
9.49946	113.938	1.60011	106.792	0.439861	113.167	2.01804	147.333	1.06574	120.083	-1.11842	144.521	6.65083	159.448	1.11759	156	1.87366	115.521	0.858733
9.51991	111.365	-0.800182	105.854	-0.330531	113.865	2.89695	148.927	3.01534	120.229	-0.767668	142.323	4.8002	159.896	1.95646	152.375	-1.34259	117.26	2.75952
9.54036	111.229	-0.762806	105.146	-0.871615	114.01	3.2239	146.094	0.538008	121.677	0.885305	142.198	5.02262	156.333	-1.21492	152.073	-1.23574	114.802	0.462503
9.56082	112.26	0.44141	106.625	0.774942	111.865	1.25929	145.875	0.675405	121.594	1.00716	139.875	3.04727	157.573	0.415933	153	0.100455	116.312	2.13436
9.58127	114.229	2.5833	108.385	2.70289	114.115	3.69064	147.25	2.4067	121.281	0.899993	139.01	2.53039	159.198	2.43236	153.74	1.24933	115.323	1.30633
9.60172	112.312	0.839942	106.583	1.06848	112.906	2.66378	145.219	0.731895	121.24	1.06379	137.604	1.47198	158.281	1.90728	149.812	-2.26829	114.979	1.12425
9.62217	111.052	-0.246992	107.323	1.97588	113.771	3.70995	145.365	1.23432	122.052	2.08189	137.656	1.87204	156.927	0.944853	152.688	1.01635	115	1.30687
9.64262	111.198	0.0724966	107.469	2.28967	112.302	2.4229	143.156	-0.617269	120.042	0.277211	137.615	2.17849	156.073	0.482584	153.76	2.49909	114.75	1.21878
9.66308	111.365	0.412991	104.042	-0.969319	110.948	1.25056	143.531	0.114622	119.812	0.253918	136.385	1.29758	156.354	1.15589	152.573	1.72159	113.302	-0.0671073
9.68353	111.615	0.836991	106.323	1.48017	115.604	6.08875	145.677	2.6175	120.521	1.16826	134.083	-0.656102	154.219	-0.587319	150.625	0.183846	113.083	-0.123713
9.70398	111.854	1.25075	104.969	0.294382	113.552	4.21872	143.344	0.641352	117.677	-1.46934	133.958	-0.432566	154.833	0.419631	150.646	0.615032	114.75	1.70522
9.72443	111.604	1.17509	105.719	1.2129	112.656	3.50507	141.552	-0.792977	118.76	-0.17973	133.823	-0.219308	153.5	-0.521179	152.417	2.7964	112.052	-0.83032
9.74489	110.979	0.724609	106.271	1.93365	113.24	4.2707	142.26	0.272843	118.417	-0.317063	132.26	-1.43299	153.688	0.0589998	150.375	1.16544	114.917	2.19676
9.76534	110.042	-0.0382012	103.927	-0.241299	111.396	2.60936	144.167	2.53673	119.781	1.25407	133.656	0.311791	154.427	1.19142	151.146	2.34716	113.542	0.984379
9.78579	109.229	-0.675839	105.229	1.22973	111.781	3.17731	141.479	0.207014	119.354	1.03368	134.969	1.97338	154.667	1.82399	148.479	0.0915542	112.896	0.50128
9.80624	112.24	2.50961	103.635	-0.194935	110.104	1.68287	140.208	-0.705886	118.177	0.0634217	131.094	-1.55239	153.76	1.31089	148.812	0.836129	112.104	-0.127534
9.82669	109.208	-0.346431	105.417	1.75554	112.188	3.94898	141.417	0.86053	118.188	0.2808	132.635	0.338648	150.292	-1.76455	148.458	0.89338	112.792	0.722937
9.84715	110.625	1.24562	105.198	1.70616	109.135	1.07978	138.99	-1.20832	119.635	1.93581	131.573	-0.374343	152.49	0.826825	147.521	0.367476	111.312	-0.593142
9.8676	109.927	0.72325	104.469	1.1465	110.458	2.5857	138.99	-0.873583	117.688	0.195131	130.292	-1.30595	152.646	1.37669	145.365	-1.377	112.573	0.830482
9.88805	110.469	1.44064	106.156	3.00365	108.99	1.30007	139.083	-0.444946	116.865	-0.420416	132.885	1.63759	154.604	3.7288	148.042	1.71203	111.479	-0.099944
9.9085	107.958	-0.893879	103.396	0.413029	109.604	2.0979	139.375	0.181757	118.448	1.37042	129.906	-0.991652	151.531	1.04981	146.802	0.88458	113.021	1.60517
9.92895	110.177	1.50094	103.844	1.03088	109.75	2.42709	137.167	-1.69139	118.167	1.29682	130.344	-0.204088	151.406	1.3189	144.021	-1.48436	111.5	0.247892
9.94941	108.979	0.479265	102.344	-0.299046	108.052	0.91265	138.615	0.0918601	117.812	1.15043	130.938	0.739865	152.75	3.05689	144.219	-0.976695	111.323	0.234487
9.96986	108.5	0.176512	102.802	0.329503	109.562	2.60666	138.052	-0.135157	116.031	-0.422909	128.448	-1.39938	150.646	1.34712	144.073	-0.812599	112.802	1.87745
9.99031	110.198	2.05101	102.865	0.562361	105.875	-0.897124	140.219	2.36714	116.656	0.410141	130.25	0.753188	148.469	-0.435403	148.115	3.53917	111.073	0.312198
10.0108	109.896	1.92569	104.469	2.33703	108.823	2.23462	137.917	0.400839	116.823	0.784994	130.198	1.05172	148.344	-0.165691	145.531	1.26613	111.229	0.632481
10.0312	108.302	0.508871	102.542	0.580582	106.521	0.116492	135.792	-1.38823	116.594	0.76415	128.448	-0.347517	146.781	-1.33332	144.198	0.243255	111.135	0.702881
10.0517	108.042	0.425558	102.74	0.94928	105.875	-0.345273	138.771	1.92701	115.125	-0.496142	127.302	-1.14245	147.896	0.0907559	146.448	2.80389	112.729	2.4609
10.0721	108.958	1.5195	104.01	2.39104	108.958	2.92225	136.354	-0.153424	114.615	-0.797964	127.625	-0.4685	149.396	1.90041	144.75	1.4168	110.552	0.448202
10.0926	105.021	-2.24055	101.677	0.228766	105.552	-0.299699	135.198	-0.973298	117.521	2.31702	129.344	1.60143	147.708	0.522715	146.302	3.27987	111.656	1.71687
10.113	107.146	0.0620693	101.833	0.55622	105.969	0.301391	135.865	0.0298941	115.177	0.182133	129.583	2.19232	148.052	1.17643	144.115	1.40355	111.552	1.77733
10.1335	107.49	0.583612	102.604	1.4984	104.031	-1.45157	136.125	0.626985	114.438	-0.348448	127.99	0.950027	146.135	-0.430118	144.5	2.10031	109.354	-0.255847
10.1539	107.49	0.761578	102.615	1.6803	108.594	3.29559	134.938	-0.223692	115.042	0.464858	126.24	-0.448381	145.219	-1.03651	142.885	0.797257	109.76	0.315261
10.1744	106.979	0.429299	101.729	0.966516	106.896	1.78245	135.292	0.467447	113.281	-1.08628	126.458	0.1221	147.49	1.54476	144.219	2.4423	110.677	1.3969
10.1948	106.708	0.336776	100.594	0.00286877	106.146	1.21735	136.406	1.91915	113.667	-0.498115	124.708	-1.27603	146.708	1.0741	141.719	0.254178	110.125	1.00991
10.2153	106.104	-0.0889079	101.177	0.758113	106.625	1.88153	132.719	-1.43108	114.688	0.725607	125.521	-0.154036	148.01	2.68693	140.115	-1.03793	111.083	2.13346
10.2357	104.969	-1.04567	100.792	0.544749	106.448	1.88958	134.833	1.02092	112.979	-0.779702	126	0.634762	147.354	2.34158	140.375	-0.465275	108.844	0.0592071
10.2562	105.01	-0.827204	101.062	0.987776	104.906	0.533161	133.375	-0.0998425	116.073	2.51721	123.062	-1.99297	143.906	-0.795278	140.208	-0.319526	107.667	-0.952428
10.2766	105.677	0.0164344	101.292	1.38928	104.24	0.0518625	133.646	0.508707	115.635	2.28301	125.531	0.785694	145.302	0.91177	140.229	0.0138999	108.406	-0.0472785
10.2971	105.521	0.0373282	100.594	0.863837	106.479	2.47693	133.635	0.836156	113.354	0.205189	123.833	-0.602174	145.812	1.73356	140.792	0.88917	108.979	0.691322
10.3175	105.115	-0.191606	100.562	1.0052	107.573	3.75629	132.875	0.413754	112.354	-0.591242	123.875	-0.250319	142.969	-0.798664	140.115	0.525035	107.104	-1.01788
10.338	106.167	1.03797	99.6562	0.271713	106.198	2.56701	132.562	0.439417	115.062	2.3208	124.469	0.653758	146.146	2.6901	139.99	0.71316	110.104	2.14804
10.3584	105.562	0.611461	100.219	1.00711	103.417	-0.028398	130.885	-0.899354	113.75	1.21214	122.25	-1.25453	143.01	-0.133473	140.198	1.2348	109.312	1.52242
10.3789	104.448	-0.325289	100.302	1.26349	103.229	-0.0299385	130.792	-0.654643	111.698	-0.635969	124.01	0.816495	142.729	-0.102726	139.042	0.392027	106.469	-1.15518
10.3994	104.427	-0.168117	99.7604	0.895004	105.135	2.06239	130.469	-0.63895	113.24	1.10981	124.146	1.26266	144.208	1.68859	140.104	1.76818	107.542	0.084013
10.4198	106.74	2.32256	100.812	2.12041	102.948	0.0610851	132.844	2.07481	110.906	-1.01927	125.573	3.00062	142.688	0.48007	139.865	1.84244	107.708	0.417072
10.4403	104.646	0.407162	99.8438	1.32513	104.083	1.38282	133.094	2.66372	112.5	0.778862	121.573	-0.688357	145.083	3.18837	139.094	1.38562	109.479	2.35442
10.4607	105.302	1.24194	100.594	2.24873	102.885	0.371332	130.333	0.242357	113.385	1.8688	123.469	1.51864	142.396	0.813491	137.354	-0.0397763	107.656	0.698127
10.4812	104.823	0.941464	97.9896	-0.181687	106.281	3.95372	131.719	1.96698	112.74	1.42762	122.583	0.94452	143.698	2.42835	139.323	2.24334	107.25	0.458623
10.5016	102.333	-1.36925	99.9896	1.9922	103.802	1.66122	129.458	0.0459164	110.406	-0.700915	121.458	0.130958	140.062	-0.894129	138.073	1.30789	110.333	3.70882
10.5221	104.354	0.830623	98.1667	0.343315	103.854	1.90009	128.896	-0.17708	110.771	-0.131402	121.49	0.473786	141.552	0.908546	135.562	-0.887806	107.833	1.3758
10.5425	105.208	1.864	100.708	3.05915	102.417	0.649493	128.417	-0.316595	110.927	0.229914	121.24	0.535502	141.573	1.24263	133.833	-2.30207	105.875	-0.415431
10.563	102.635	-0.52953	97.875	0.400133	102.229	0.649016	129.135	0.741956	111.354	0.862199	119.396	-0.996393	141.052	1.0352	136.719	0.893884	106.938	0.814287
10.5834	102.854	-0.131222	99.0208	1.72042	101.896	0.502824	126.573	-1.48059	108.917	-1.36996	119.969	-0.111482	140.469	0.765425	134.969	-0.545399	106.229	0.273289
10.6039	103.469	0.663091	97.6146	0.488765	102.823	1.61717	128.5	0.786589	111.521	1.43968	119.135	-0.632682	142.542	3.15206	134.927	-0.276172	107.021	1.23241
10.6243	102.823	0.19716	97.4062	0.455168	102.375	1.35663	128.115	0.74142	112.177	2.30154	119.344	-0.112077	140.604	1.52843	135.021	0.12865	107.302	1.68123
10.6448	104.562	2.11682	97.4271	0.650879	103.615	2.78371	126.229	-0.8036	110.219	0.548951	119.573	0.429501	142.208	3.44663	132.938	-1.64343	106.385	0.932255
10.6652	104.281	2.01582	98.375	1.77381	102.031	1.38799	127.312	0.620278	111.292	1.82775	118.542	-0.289199	143.906	5.45873	134.781	0.511743	105.302	0.0167296
10.6857	103.646	1.56082	99.3021	2.87606	102.312	1.85697	126.521	0.169306	110.573	1.31502	119.979	1.46099	143.094	4.96057	134.417	0.458764	107.323	2.20549
10.7061	103.5	1.59558	99.1875	2.93678	102.042	1.77399	126.333	0.32265	108.469	-0.582994	118.333	0.127984	141.458	3.63965	134.583	0.937212	106.583	1.63395
10.7266	102.771	1.04718	96.2917	0.216386	99.9688	-0.110959	125.49	-0.180108	109.323	0.477463	117.417	-0.475716	140.427	2.92306	135.219	1.88459	106.146	1.36461
10.747	101.688	0.144778	96.4167	0.51697	101.396	1.50421	126.292	0.963116	108.74	0.100556	115.26	-2.31886	140.062	2.87329	132.573	-0.449108	106.948	2.33497
10.7675	101.396	0.0342211	97.1042	1.3802	100.844	1.14033	125.875	0.88774	108.26	-0.172048	118.24	0.973551	139.031	2.15701	134.25	1.54029	103.844	-0.600794
10.7879	103.656	2.47592	96.5104	0.962312	100.458	0.943241	122.948	-1.6979	108.781	0.555484	117.198	0.245268	139.615	3.05546	131.958	-0.438885	103.208	-1.0677
10.8084	101.771	0.771957	95.6667	0.29457	101.188	1.86085	123.427	-0.919641	110.115	2.09565	118.26	1.62129	137.5	1.25616	131.073	-1.01163	104.719	0.60186
10.8288	101.708	0.891083	96.0104	0.814469	99.9062	0.768159	121.51	-2.53706	108.927	1.11512	114.812	-1.51296	140.24	4.31118	132.656	0.884549	104.906	0.948617
10.8493	100.115	-0.520868	97.125	2.10534	100.396	1.44642	125.01	1.26233	108.521	0.91598	116.823	0.811253	137.135	1.52261	131.583	0.124657	104.24	0.441324
10.8698	101.031	0.57777	94.6042	-0.239059	102.385	3.6248	123.083	-0.365205	107.844	0.44614	115.896	0.198109	138.385	3.08836	132.458	1.31286	105.99	2.35082
10.8902	101.542	1.27033	93.5	-1.16665	100.625	2.0533	123.49	0.340738	106.604	-0.586064	116.323	0.93927	139.427	4.44593	131.771	0.938739	103.375	-0.104156
10.9107	101.917	1.82765	94.7396	0.217142	99.7708	1.38816	122.99	0.14058	106.062	-0.920216	115.99	0.920154	137.917	3.25158	130.844	0.325213	104.927	1.60766
10.9311	100.812	0.905968	93.9583	-0.419755	99.9167	1.72315	124.094	1.54474	106.948	0.172852	114.646	-0.10924	134.646	0.296961	127.25	-2.9548	104.875	1.71542
10.9516	102.604	2.8803	96.6146	2.38099	99.2188	1.2145	122.01	-0.238457	105.573	-0.99436	115.375	0.934422	135.344	1.31125	130.375	0.48411	103.052	0.0524668
10.972	99.4688	-0.0722873	95.4375	1.34854	99.0625	1.24764	123.771	1.82225	106.729	0.369813	115.885	1.75947	134.469	0.752784	128.073	-1.50388	103.74	0.900049
10.9925	99.5938	0.235718	94.8542	0.909985	97.25	-0.375356	121.76	0.112269	106.698	0.546623	113.635	-0.175754	134.49	1.09031	130.417	1.15413	103.688	1.00817
11.0129	99.3229	0.148063	95.0729	1.27365	98.2708	0.835101	121.146	-0.201728	107.344	1.40065	115.208	1.71207	134.219	1.13632	129.167	0.218579	102.24	-0.279432
11.0334	97.5729	-1.41859	95.2396	1.58538	98.0833	0.837343	123.323	2.27609	104.979	-0.7556	114.354	1.17296	133.708	0.9429	128.438	-0.195965	103.667	1.30809
11.0538	98.7917	-0.0163132	94.3542	0.845163	97.8125	0.75637	119.719	-1.02719	106.177	0.650784	114.323	1.4569	132.448	-0.000359892	127.812	-0.506165	102.01	-0.187608
11.0743	99.9062	1.28197	93.8021	0.438421	97.1146	0.248431	120.896	0.450924	103.927	-1.39061	113.635	1.08473	132.417	0.285703	126.854	-1.14952	103.75	1.71265
11.0947	98.8125	0.372083	94.4375	1.21932	97.0312	0.355194	122.125	1.98127	104.469	-0.652345	113.719	1.48353	130.823	-0.990577	127.083	-0.626406	101.198	-0.678645
11.1152	98.1979	-0.0584599	93.6042	0.531612	98.2708	1.78499	120.594	0.751354	104.625	-0.299358	111.333	-0.586282	131.062	-0.433368	126.667	-0.748946	100.365	-1.35107
11.1356	97.3646	-0.707581	93.9583	1.03154	97.8125	1.51699	120.198	0.657	103.948	-0.779568	111.854	0.250297	132.438	1.25941	127.312	0.19119	104.375	2.82037
11.1561	99	1.11222	92.4062	-0.374632	98.7708	2.66578	121.208	1.96905	105.635	1.10494	112.469	1.18076	130.458	-0.401813	125.49	-1.33725	102	0.606517
11.1765	98.9271	1.22386	94.6979	2.06308	98.3229	2.40843	118.99	0.0520728	104.24	-0.0937477	111.854	0.882205	132	1.45795	126.594	0.0615799	101.604	0.371946
11.197	99.2396	1.72109	92.9062	0.417606	95.6458	-0.0779665	118.885	0.249833	103.271	-0.865217	112.792	2.13587	132.729	2.50537	127.073	0.835583	101.948	0.877076
11.2174	95.875	-1.45859	93.7292	1.38685	97.9167	2.38367	118.156	-0.177259	103.969	0.0301172	112.25	1.9105	132.104	2.19877	124.979	-0.963154	100.271	-0.638509
11.2379	96.7708	-0.377681	90.8438	-1.35209	95.3125	-0.0295701	119.781	1.74997	104.708	0.967254	109.156	-0.866808	130.083	0.496506	124.865	-0.782546	101.135	0.387691
11.2583	97.5208	0.557566	91.3333	-0.715895	93.6562	-1.49478	118.385	0.656505	103.573	0.0295265	111.979	2.27269	130.156	0.888143	125.062	-0.289261	100.417	-0.169325
11.2788	97.375	0.597152	91.9688	0.0662759	95	0.0167053	118.76	1.33403	102.646	-0.699731	109.583	0.193572	128.958	0.00910341	125.979	0.922952	100.375	-0.0491393
11.2992	97.2083	0.616077	90.9583	-0.797245	98.0833	3.26789	115.479	-1.64455	103.354	0.206563	107.927	-1.14582	126.052	-2.57811	124.115	-0.645907	102.573	2.31075
11.3197	97.2812	0.874758	92.3958	0.787292	96.6875	2.04003	117.24	0.418684	102.75	-0.199506	108.573	-0.282086	128.312	-0.0431771	125.01	0.545827	100.104	0.00408574
11.3401	98.5833	2.36278	91.1875	-0.273863	97.0312	2.55186	118.198	1.67999	102.51	-0.240855	111.438	2.80054	128.354	0.273165	123.312	-0.856011	101.677	1.73921
11.3606	96.2708	0.236387	91.6875	0.373457	95.5208	1.20965	115.875	-0.339813	102.104	-0.448736	109.146	0.727049	127.99	0.183414	123.771	-0.101421	100.729	0.953616
11.3811	97.0417	1.1935	92.5104	1.34383	96.7708	2.62798	116.292	0.38012	102.24	-0.114813	107.927	-0.273383	127.792	0.260486	123.719	0.14293	100.802	1.18897
11.4015	96.8854	1.22371	91.6354	0.616436	95.1771	1.20267	117.573	1.96479	103.073	0.917162	107.771	-0.211176	128.198	0.941881	122.312	-0.966709	98.9271	-0.523465
11.422	95.3333	-0.141751	90.6354	-0.23582	93.0938	-0.712102	116	0.695433	102.083	0.126357	108.635	0.872003	128.646	1.6651	122.531	-0.45117	100.49	1.20171
11.4424	96.5208	1.23255	90.5104	-0.212936	94.9688	1.33158	115.062	0.0616461	102.635	0.877354	108.698	1.15324	126.417	-0.28861	121.969	-0.716703	99.7917	0.666593
11.4629	94.2812	-0.820064	90.3542	-0.22116	93.7604	0.292041	114.438	-0.259492	102.073	0.513904	107.646	0.320027	127.854	1.4245	121.135	-1.25289	101.25	2.28784
11.4833	96.5	1.58583	90.9896	0.562424	93.0625	-0.236961	115.635	1.24244	101.521	0.161007	107.24	0.13279	124.615	-1.53931	124.083	1.99235	100.396	1.59671
11.5038	95.2604	0.533562	92.1458	1.86698	93.8333	0.702906	115.479	1.39035	100.979	-0.181338	106.302	-0.585559	126.115	0.236618	120.406	-1.38724	99.2604	0.624439
11.5242	95.5833	1.04397	89.5417	-0.588735	93.7396	0.778308	113.833	0.0488208	100.115	-0.846463	106.594	-0.0746019	126.688	1.08562	121	-0.495812	100.135	1.66271
11.5447	95.5208	1.16913	90.9062	0.92444	95.0521	2.26008	114.323	0.842862	101.052	0.290632	108.385	1.93649	124.74	-0.586059	120.802	-0.395874	98.125	-0.184324
11.5651	93.6667	-0.497206	89.6667	-0.166412	91.9896	-0.633034	114.115	0.939135	100.156	-0.405471	105.021	-1.20852	124.979	-0.07008	121.771	0.870908	96.9479	-1.1979
11.5856	93.8125	-0.163367	90.3854	0.701212	91.3333	-1.11978	113.646	0.77514	101.094	0.731896	106.583	0.573686	124.26	-0.512278	119.948	-0.6538	98.1771	0.1736
11.606	93.9479	0.160228	90.5729	1.03773	92.9271	0.617282	112.604	0.0383779	99.9167	-0.245185	106.365	0.574782	125.75	1.25401	119.708	-0.594996	98.0938	0.232721
11.6265	94.6042	1.00483	89.7812	0.395216	90.5104	-1.65596	111.833	-0.427402	98.7396	-1.22213	107.604	2.03435	124.521	0.301713	120.146	0.141068	96.2396	-1.47887
11.6469	93.9062	0.495434	90.8542	1.61743	91.5625	-0.460326	112.542	0.586133	102.167	2.40523	105.042	-0.308026	123.698	-0.244183	121.479	1.77314	99.7188	2.14298
11.6674	93.0729	-0.149204	87.9792	-1.10813	92.8646	0.985422	111.146	-0.504349	100.833	1.27231	105.521	0.391404	125.344	1.67883	117.125	-2.2821	97.3542	-0.0787909
11.6878	93.5938	0.560497	88.1667	-0.771052	91.8229	0.0875384	110.927	-0.417599	100.562	1.20202	105.479	0.570139	123.438	0.0499125	118.354	-0.75384	98.4062	1.11622
11.7083	94.5521	1.70787	89.3958	0.607836	92.3438	0.752273	109.969	-1.07028	97.8229	-1.33688	103.865	-0.823903	122.083	-1.02676	119.302	0.493351	98.0729	0.92593
11.7287	94.8021	2.14708	87.5521	-1.08605	92.0312	0.583792	110.458	-0.333097	100.354	1.39519	106.948	2.48011	125.667	2.83422	119.51	1.00114	99.0312	2.02743
11.7492	90.1667	-2.29895	88.6042	0.116035	92.0312	0.72793	112.135	1.59174	99.5417	0.783644	104.865	0.617595	123.312	0.757853	119.917	1.70702	97.9479	1.08737
11.7696	93.2396	0.963525	88.8542	0.51618	91.5938	0.434686	109.906	-0.389526	100.76	2.20348	104.74	0.713553	124.042	1.76498	118.615	0.70474	97.2708	0.553688
11.7901	90.2396	-1.84674	87	-1.1877	92.4479	1.43323	112.021	1.97311	98.5	0.144295	105.667	1.86173	122.792	0.793095	116.583	-1.02652	97.2917	0.718037
11.8105	93.0312	1.13482	88.125	0.0877273	91.1146	0.244385	110.417	0.61714	97.3229	-0.831424	104.229	0.645468	120.458	-1.26197	116.531	-0.778446	97.6562	1.22625
11.831	91.9062	0.199899	87.4896	-0.397121	88.9688	-1.75684	111.115	1.5634	96.9479	-1.00492	104.833	1.47101	122.823	1.38105	116.219	-0.790606	96.7604	0.474174
11.8515	92.6667	1.15056	89.375	1.63901	90.8438	0.262891	109.771	0.468151	97.0521	-0.717881	102.146	-0.994978	122.094	0.930465	117.125	0.416161	97.5312	1.38888
11.8719	91.6562	0.330565	87.125	-0.460143	91.8438	1.40774	108.927	-0.126953	99.0729	1.48597	104.708	1.78917	121.698	0.813373	116.604	0.196023	96.3438	0.345366
11.8924	92.3021	1.16699	87.1562	-0.2779	90.9271	0.636036	108.292	-0.513575	97.6667	0.262866	103.333	0.635966	120.531	-0.0743962	117.365	1.25731	95.6146	-0.239695
11.9128	90.8438	-0.100579	87.1146	-0.168433	90.6875	0.541536	109.344	0.787452	97.2188	-0.00176494	103.771	1.2954	119.427	-0.899509	115.885	0.0791954	96.2708	0.56078
11.9333	92.5417	1.78827	88.1458	1.01409	88.2604	-1.74035	108.594	0.286545	96.6979	-0.339176	101.969	-0.284618	120.521	0.473452	115	-0.504994	94.6771	-0.888628
11.9537	92.4792	1.91688	86.8021	-0.178242	91.375	1.51956	107.719	-0.339213	99.8021	2.94855	102.344	0.31259	121.792	2.02365	115.271	0.0672447	94.6979	-0.723335
11.9742	91.7292	1.35816	86.3542	-0.474601	89.8333	0.123328	106.948	-0.860656	97.1875	0.517659	103.146	1.33702	116.604	-2.88432	112.458	-2.44367	95.125	-0.151673
11.9946	91.3646	1.18503	85.2396	-1.43749	87.8333	-1.73112	108.438	0.878466	96.4583	-0.0276777	101.208	-0.377994	119.51	0.301605	115.375	0.774754	95.8333	0.701356
12.0151	90.8229	0.834994	87.0104	0.47456	89.9896	0.570808	109.406	2.0969	97.8229	1.52087	102.885	1.52171	119.25	0.321024	114.562	0.264192	96.4479	1.46075
12.0355	89.3854	-0.410707	85.25	-1.1445	90.7396	1.4666	107.833	0.773825	98.0729	1.95497	100.729	-0.411772	118.469	-0.180233	113.344	-0.652443	93.5938	-1.24848
12.056	88.1146	-1.48957	86.875	0.621992	88.7604	-0.366656	106.125	-0.684523	97.6771	1.74338	101.469	0.550714	118.74	0.370749	114.896	1.20193	96.2292	1.53199
12.0764	89.8333	0.371824	86.8646	0.753212	90.0938	1.11271	107.75	1.19061	97.8333	2.084	100.583	-0.111661	120.031	1.94272	114.375	0.98357	94.6146	0.062571
12.0969	89.2917	-0.0270262	86.0521	0.0824892	89.4792	0.64427	106.083	-0.225771	96.5	0.935181	100.875	0.403186	117.406	-0.401818	113.438	0.348718	93.0833	-1.32339
12.1173	88.0417	-1.13404	85.5104	-0.317259	89.2083	0.519702	106.021	-0.0378382	96.5521	1.17191	99.9375	-0.310994	118.781	1.2538	112.031	-0.754706	94.2917	0.0303445
12.1378	89.8646	0.83204	87.3229	1.6373	89.4896	0.947335	106.094	0.28566	94.7188	-0.47664	100.646	0.620798	117.115	-0.132093	112.708	0.22538	94.8021	0.686283
12.1582	86.875	-2.01421	86.3125	0.769086	89.3229	0.92717	106.156	0.59889	94.0208	-0.989638	99.0625	-0.738938	116.823	-0.142829	111.167	-1.01311	96.7708	2.80067
12.1787	88.5521	-0.193621	85.1979	-0.203155	89.4896	1.24046	104.51	-0.796064	94.1354	-0.714832	100.917	1.33896	116.271	-0.413825	110.802	-1.07433	93.0521	-0.772319
12.1991	91.3958	2.79381	86.6667	1.40808	89.6667	1.56428	105.24	0.184131	93.9688	-0.721139	99.0417	-0.31216	116.927	0.523668	110.521	-1.0771	93.0521	-0.626443
12.2196	89.5938	1.13557	86.5729	1.45695	87.7604	-0.195116	103.979	-0.825108	95.5104	0.981022	98.7917	-0.338146	117.979	1.85715	113.292	1.9724	93.5938	0.0612181
12.24	87.8542	-0.459986	86.5417	1.56847	88.0938	0.285192	104.781	0.228301	94.2604	-0.108346	97.8958	-1.00983	116.365	0.524124	111.292	0.251238	93.2292	-0.157253
12.2605	89.1667	0.996709	87.4583	2.62804	88.7292	1.0677	105.146	0.844359	95.9375	1.7295	98.375	-0.356601	116.896	1.33709	111.146	0.384422	93.0104	-0.229773
12.2809	88.7917	0.766077	85.1979	0.510677	87.0625	-0.451755	106.562	2.51265	94.0208	-0.0262591	99.6979	1.14051	116.156	0.879372	111.365	0.882367	94.7083	1.61449
12.3014	91.1771	3.29603	85.125	0.580951	87.5938	0.226824	103.198	-0.600161	91.6667	-2.21939	98.4583	0.0752647	115.26	0.265564	108.854	-1.34868	92.9792	0.0317907
12.3218	86.7188	-1.01759	83.5208	-0.879885	88.3542	1.13469	103.323	-0.223239	95.1458	1.42096	96.4167	-1.79193	113.792	-0.921005	110.167	0.243373	92.8542	0.0533746
12.3423	87.4792	-0.112286	86.0312	1.774	85.5	-1.57191	102.938	-0.356585	92.9271	-0.636483	98.0521	0.0181031	113.344	-1.08658	109.854	0.2106	92.5625	-0.0915901
12.3628	90.4375	2.9911	84.8125	0.698869	87.6667	0.742437	103.427	0.385217	93.0625	-0.339618	99.2083	1.34911	113.406	-0.769453	108.771	-0.592828	92.6875	0.18023
12.3832	88.8542	1.553	86.1458	2.17596	87.1458	0.369406	103.292	0.502169	92.3854	-0.855118	98.6562	0.971914	115.667	1.74575	109.521	0.437255	93.4375	1.07717
12.4037	87.6458	0.49007	83.8333	0.00735375	86.25	-0.378508	103.208	0.671353	93.875	0.796185	96	-1.50931	114.104	0.438196	108.344	-0.459569	92.3229	0.10964
12.4241	87.1875	0.177312	83.7917	0.109725	85.9062	-0.574219	100.906	-1.37806	91.4167	-1.50029	98.4271	1.09295	114.896	1.48496	109.833	1.31045	90.6875	-1.3786
12.4446	88.7083	1.84389	84.8438	1.30599	86.2083	-0.12398	102.229	0.197667	93.2812	0.526283	96.3542	-0.804661	112.562	-0.593114	109.938	1.69523	93.2917	1.37286
12.465	87.6875	0.968978	83.7604	0.366974	86.0729	-0.111122	101.073	-0.705619	92.1875	-0.405339	98.0521	1.0687	113.115	0.214382	108.958	0.99686	91.7292	-0.0422342
12.4855	85.4479	-1.12451	84.0833	0.834352	87.1979	1.16227	102.76	1.23499	93.8958	1.46526	96.9062	0.0984556	113.26	0.615785	108.562	0.881997	91.4479	-0.175956
12.5059	87.1146	0.688417	84.0938	0.989372	85.4375	-0.449635	100.688	-0.584661	92.0729	-0.195258	96.1875	-0.444569	111.802	-0.586823	109.562	2.16315	92.1979	0.721689
12.5264	87.5104	1.23069	83.8021	0.842449	86.9688	1.23024	101.979	0.960416	92.8438	0.738112	95.9792	-0.477038	112.229	0.0961425	107.708	0.590304	91.125	-0.203463
12.5468	86.375	0.24188	85.0521	2.23733	87.8125	2.22274	101.198	0.432725	92.5208	0.577868	97.7292	1.44896	112.042	0.164681	105.354	-1.48236	91.8438	0.663168
12.5673	86.4896	0.503245	81.6771	-0.992639	88.0104	2.56952	100.771	0.25935	92.0729	0.292759	96.3125	0.20844	111.854	0.233376	106.292	-0.26318	90.2917	-0.740915
12.5877	86.9479	1.10853	82.1354	-0.389137	86.9479	1.65601	100.125	-0.132626	95.6979	4.0807	96.4479	0.520138	112.417	1.05223	107.646	1.37285	89.9167	-0.967797
12.6082	86.7812	1.08899	81.4896	-0.889662	84.8854	-0.25739	99.5208	-0.482786	93.3854	1.93128	95.1042	-0.647193	112.083	0.975401	108.375	2.38405	90.6562	-0.0847635
12.6286	86.2188	0.67379	82.3333	0.0995388	84.7708	-0.222753	98.6667	-1.0828	91.5208	0.229918	95.3438	-0.231051	110.844	-0.00751829	106.708	0.999594	89.6458	-0.951611
12.6491	84.7812	-0.616239	83.9896	1.90138	84.8854	0.0411686	100.042	0.546506	91.2812	0.153687	95.9167	0.518564	111.667	1.07222	105.573	0.146568	90.9375	0.483742
12.6695	87.0104	1.76057	81.4479	-0.494553	88.0625	3.36771	99.75	0.509292	91.5	0.535926	97.2292	2.0079	109.427	-0.910388	104.854	-0.289614	90.8854	0.575463
12.69	86.2188	1.11672	81.8646	0.0679877	85.7917	1.24645	98.1042	-0.88194	93.1875	2.38705	94.7083	-0.335957	109.875	-0.205338	104.781	-0.0797852	90.0521	-0.113948
12.7104	85.3125	0.358459	81.0833	-0.567247	85.0208	0.62531	97.8229	-0.908439	91.5208	0.884145	95.4688	0.601574	110.292	0.468618	103.448	-1.1302	90.4688	0.44676
12.7309	84.9792	0.173286	81.2083	-0.29609	85.7708	1.52512	98.0104	-0.46604	89.8646	-0.608207	96.3021	1.61216	108.281	-1.28435	104.385	0.0353067	90.8646	0.986752
12.7513	84.2292	-0.428381	83.4792	2.12104	84.1979	0.102134	98.3646	0.143175	89.375	-0.933758	97.0417	2.52914	110.906	1.59825	105.458	1.3364	90.3542	0.620612
12.7718	84.6667	0.157625	80.0833	-1.12835	83.7917	-0.154069	98.5521	0.585873	91.1562	1.01166	96.1458	1.81083	108.719	-0.331493	104.323	0.429343	89.4167	-0.172494
12.7922	85.2292	0.868803	81.8021	0.736978	84.3646	0.569014	99.25	1.53914	90.9375	0.957217	95.0417	0.884338	108.875	0.0826723	104.115	0.449545	89.5521	0.107435
12.8127	85.1667	0.955153	81.1042	0.185783	83.0625	-0.582786	98.625	1.16963	91.4792	1.66332	92.5	-1.47952	109.125	0.590744	105.156	1.71992	90.2292	0.929149
12.8332	85.1458	1.08334	81.1354	0.363896	84.7292	1.23428	96.5729	-0.626809	90.1979	0.546652	93.3438	-0.457821	106.49	-1.78645	103.917	0.70923	88.8125	-0.342769
12.8536	83.5938	-0.319545	79.7083	-0.916183	83.4479	0.103554	97.7604	0.816484	91.0417	1.55512	93.1979	-0.425567	107.438	-0.601182	104.177	1.19871	87.8021	-1.20832
12.8741	84.4375	0.673572	80.2396	-0.237787	83.2604	0.0666923	97.0625	0.374509	89.3333	0.0116322	93.1042	-0.341091	107.115	-0.686595	103.24	0.490458	89.2188	0.352997
12.8945	83.2604	-0.353971	80.8021	0.472	84.5833	1.54037	97.3854	0.953517	89.4896	0.332868	92.3229	-0.943976	109.052	1.48856	102.375	-0.144703	88.8646	0.143599
12.915	85	1.53532	80.9896	0.806928	83.3333	0.441241	97.6875	1.51184	89.7604	0.768823	92.3125	-0.775889	106.583	-0.742369	100.562	-1.7276	89.1979	0.621818
12.9354	84.0625	0.74771	79.625	-0.410086	83.4479	0.706817	95.4479	-0.471355	88.8854	0.0590808	93.5625	0.652754	107.656	0.56852	102.979	0.918841	87.1875	-1.24359
12.9559	83.2396	0.0748502	80.2604	0.373041	83.5521	0.962095	96.6354	0.972682	89.6458	0.984891	92.9167	0.185703	105.823	-1.02668	103.406	1.57588	89.6875	1.40153
12.9763	84.2188	1.20425	78.8333	-0.90619	81.9792	-0.459592	95.5104	0.104368	89.5	1.00459	94.2396	1.68754	106.708	0.097017	101.969	0.368512	88.0208	-0.1199
12.9968	82.2604	-0.603685	78.9062	-0.703553	84.375	2.08759	96.7708	1.62162	87.4167	-0.913079	92.9375	0.564516	108.375	2.00213	102.406	1.03632	88.6146	0.619208
13.0172	81.3438	-1.36978	78.6458	-0.834108	81.8229	-0.313028	94.8646	-0.0276461	88.6875	0.523556	92.5	0.306215	107.448	1.31364	99.9271	-1.21236	88.5	0.6501
13.0377	83.1771	0.611604	79.5	0.150062	80.3229	-1.66144	96.6875	2.0524	90.4375	2.43949	92.4062	0.391802	107.812	1.91698	102.01	1.10164	86.8438	-0.860556
13.0581	83.7917	1.37441	79.0833	-0.13646	82.1562	0.29358	94.6042	0.226352	89.625	1.79307	92.3125	0.477529	108.302	2.64547	100	-0.677932	87.3021	-0.256511
13.0786	83.0417	0.7728	79.9896	0.900075	80.6042	-1.1367	93.1354	-0.984967	88.4896	0.823863	91.9271	0.271728	103.729	-1.68838	99.8333	-0.613579	86.0521	-1.36068
13.099	84.0104	1.89011	79.0521	0.093002	82.4479	0.828981	93.2188	-0.69923	87.5417	0.0422924	89.8542	-1.62143	106.75	1.57168	102.323	2.1072	87.9896	0.722767
13.1195	80.9062	-1.06531	78.7708	-0.0576798	81.0729	-0.423974	94.7396	1.02416	88.2812	0.948358	92.3646	1.06888	103.49	-1.44936	99.9375	-0.0468392	87.4896	0.368832
13.1399	82.5521	0.729429	80.2604	1.56261	80.8438	-0.530978	94.4688	0.956025	87.875	0.708727	90.0938	-1.02193	105.344	0.644344	99.8333	0.0805469	86.8125	-0.162067
13.1604	81.4375	-0.236073	77.1771	-1.38987	81.4479	0.195469	94.2708	0.960959	88.9896	1.99006	91.4271	0.491579	106.396	1.93612	99.1875	-0.333556	86.6354	-0.192849
13.1808	82.2708	0.746515	78.7812	0.345289	81.6042	0.474119	93.1771	0.0702092	88.5833	1.75071	89.5833	-1.17186	103.74	-0.480281	97.9062	-1.3829	87.8854	1.20357
13.2013	81.1042	-0.270725	79.2812	0.976422	81.0417	0.0341361	93.0938	0.190025	89.25	2.5844	90.0938	-0.50076	103.26	-0.719442	99.4479	0.390854	87.9062	1.37094
13.2217	82.8854	1.66012	78.9792	0.805613	81.8646	0.979688	94.3021	1.60166	87.2812	0.782812	90.7917	0.357979	104.792	1.05197	97.1771	-1.64772	85.4062	-0.982402
13.2422	83.5312	2.45573	79.7083	1.6662	81.5104	0.748275	94.2812	1.78427	85.5833	-0.747805	90.9792	0.706441	104.635	1.13604	99.2083	0.615974	87.8542	1.61229
13.2626	82.6771	1.75151	78.9167	1.00609	79.2292	-1.4101	94.0729	1.77953	87.4167	1.25296	90.2292	0.117542	104.219	0.959845	97.5104	-0.849324	87	0.905013
13.2831	83.1042	2.32871	79.2708	1.49195	79.9167	-0.599612	92.9062	0.816608	86.8646	0.868451	93.1562	3.20586	104.49	1.47131	97.0729	-1.05403	86.5833	0.635356
13.3035	82.5833	1.95816	78.75	1.10296	79.9583	-0.434837	94.3438	2.458	89.0312	3.20282	90	0.210993	103.302	0.524596	98.7604	0.866444	86.9271	1.12623
13.324	81.0104	0.535708	77.2812	-0.233812	80.5	0.230056	93.7396	2.05788	86.8229	1.16233	90.2188	0.591261	101.875	-0.661544	99.2708	1.61001	86.9062	1.25265
13.3445	80.6562	0.332175	78.7604	1.37748	79.8646	-0.282016	92.0938	0.616234	85.2917	-0.200936	90.8021	1.33625	102.323	0.0274726	96.1146	-1.31291	86.1458	0.639592
13.3649	82.5938	2.42048	76.2917	-0.95901	80.3854	0.362281	91.6771	0.403907	84.5417	-0.78282	89.8125	0.508463	102.844	0.789562	97.6875	0.493512	87.5	2.14124
13.3854	80.1042	0.0818764	78.6354	1.51714	80.8021	0.902528	91.9688	0.900063	84.2188	-0.937486	90.375	1.2329	100.448	-1.36486	97.8125	0.852196	86.9167	1.70551
13.4058	79.4896	-0.381556	76.9583	-0.0273931	80.5521	0.776228	91.9583	1.09428	85.7812	0.761363	89.9688	0.988721	101.208	-0.362873	98.0521	1.32564	85.3333	0.269891
13.4263	80.3021	0.582268	78.5521	1.69904	81.1875	1.53546	90.5417	-0.117596	85.7083	0.82493	89.6458	0.828016	102.125	0.795519	97.6771	1.18468	85.9688	1.05314
13.4467	80.8333	1.26501	76.2604	-0.459794	80.6562	1.12815	90.9792	0.524839	86.6667	1.91988	88.8438	0.188284	100.24	-0.848016	98.3542	2.09598	84.5208	-0.24682
13.4672	78.4375	-0.979152	77.9792	1.39193	78.9688	-0.435298	90.6562	0.407007	84.4271	-0.182943	90	1.50702	100.75	-0.0955614	96.0208	-0.00296227	85.9167	1.29708
13.4876	78.0104	-1.28893	78.2812	1.82712	80.3021	1.02221	92.5833	2.53932	82.8958	-1.5773	89.8125	1.48215	100.208	-0.395034	96.5625	0.773275	84.5625	0.0911077
13.5081	80.8229	1.64105	76.1667	-0.154211	79.4688	0.313165	90.2083	0.369705	85.7708	1.43473	87.2396	-0.927995	99.3438	-1.01727	94.4375	-1.11698	85.0208	0.697748
13.5285	78.9062	-0.157963	74.9167	-1.27082	78.6979	-0.33326	88.6771	-0.956014	85.0729	0.873977	88.0312	0.0265785	100.219	0.0736218	96.9479	1.62837	85.4583	1.28367
13.549	79.6146	0.668195	76.2188	0.151535	80.8021	1.89543	91.3438	1.91633	86.5	2.43836	87.1771	-0.664542	99.8646	-0.0645004	96.4792	1.39472	83.0833	-0.942783
13.5694	79.5938	0.765359	76.5938	0.646947	79.1042	0.322162	89.9479	0.726328	83.4479	-0.476285	89.0312	1.35281	101.281	1.56837	92.7604	-2.08875	82.9479	-0.929538
13.5899	79.9167	1.20644	75.4896	-0.336667	78.4896	-0.167658	87.3333	-1.68228	85.2604	1.47379	87.5312	0.016133	98.25	-1.24653	94.7604	0.14671	82.8021	-0.92872
13.6103	78.5625	-0.0293805	76.1562	0.450693	78.6875	0.15514	88.0938	-0.752472	84.75	1.10108	88.2188	0.867096	99.0938	-0.186262	94.5	0.12193	83.8438	0.234359
13.6308	77.7708	-0.702533	75.9271	0.342361	79.1771	0.769723	87.9375	-0.739183	84.0312	0.520175	88.625	1.43695	100.5	1.43666	94.6979	0.55566	85.3021	1.81422
13.6512	77.5938	-0.76093	74.5833	-0.880412	78.5521	0.26984	89.9688	1.46175	86.6562	3.28316	86.9271	-0.0972287	98.6875	-0.159016	93.9688	0.0624852	83.8646	0.498373
13.6717	79.1146	0.878762	76	0.657372	78.5938	0.436743	88.2292	-0.107994	84.1146	0.879607	86.5208	-0.339599	98.5104	-0.119117	92.6875	-0.982596	83.1042	-0.140276
13.6921	79.0312	0.91446	76.2083	0.986964	76.7604	-1.27124	89.3229	1.15574	82.1562	-0.940473	87.2188	0.522336	101.229	2.81677	93.375	-0.0865278	84.3021	1.17953
13.7126	78.2083	0.210747	74.8958	-0.204135	78.9271	1.0209	89.5417	1.54463	83.7708	0.8125	84.9271	-1.60517	99.0729	0.877818	92.3438	-0.909032	83.2917	0.291112
13.733	77.8854	0.00720677	74.4167	-0.561761	78.5	0.71941	88.7917	0.964908	82.5312	-0.288558	87.2604	0.892456	96.3542	-1.62348	93.0833	0.0394744	82.8958	0.0173999
13.7535	78.4062	0.647589	74.6458	-0.210911	78.5938	0.938869	86.8333	-0.822994	83.0625	0.381354	86.2812	0.077725	97.3438	-0.416289	93.2812	0.446492	83.1875	0.431306
13.7739	78.1146	0.475643	76.8229	2.088	77.9375	0.408446	87.8021	0.316336	80.4792	-2.06318	86.8229	0.783966	95.9271	-1.61519	92.0312	-0.59423	85.8854	3.25158
13.7944	77.4167	-0.10238	75.6042	0.991211	79.0312	1.62814	88.2604	0.945399	82.7812	0.377835	85.6771	-0.197154	99.4896	2.16523	93.4792	1.06314	82.6354	0.124055
13.8149	78.7812	1.38227	74.9479	0.457068	78.3333	1.05629	88.4792	1.33503	83.1354	0.871071	84.8958	-0.813552	96.4479	-0.65836	92.2812	0.0748594	83.8021	1.41331
13.8353	79.3438	2.06501	75.2188	0.850149	77.2188	0.0678864	87.3854	0.412304	84.75	2.62486	85.75	0.205605	96.3646	-0.523459	92.2812	0.28467	82.1771	-0.0889745
13.8558	78.25	1.09167	74.1354	-0.110796	78.125	1.10044	88.5625	1.76056	82.0521	0.0662861	86.1042	0.724902	95.9062	-0.763403	91.6458	-0.140758	83.3021	1.15885
13.8762	78.2708	1.23308	74.1042	-0.0195153	76.875	-0.0231457	88.7188	2.08814	83.1354	1.2891	86.5833	1.36934	96.3438	-0.107356	90.9583	-0.618092	83.4792	1.45888
13.8967	75.8854	-1.03158	74.1042	0.103156	78.4583	1.68672	86.9688	0.509613	82.125	0.418295	83.4375	-1.61109	96.875	0.642596	93.75	2.38392	84.6979	2.8007
13.9171	79.1667	2.3706	74.7812	0.903052	76.9167	0.271712	85.2708	-1.01668	81.25	-0.316955	83.9479	-0.935124	99.6042	3.59062	90.9062	-0.249311	81.7083	-0.0657003
13.9376	77.4896	0.814617	73.5417	-0.213577	76.8646	0.346401	86.1771	0.0613402	79.75	-1.67707	85.0938	0.357376	97.0312	1.23672	92.9688	2.02389	82.1875	0.536767
13.958	76.3125	-0.241193	74.1042	0.472019	75.6979	-0.693375	86.8125	0.868677	81.6146	0.313241	83.5833	-1.00623	96.0625	0.487143	91.3125	0.578514	79.9062	-1.62106
13.9785	77.8854	1.45317	72.5312	-0.977661	75.6667	-0.597616	85.0625	-0.709253	82.2604	1.08494	84.1042	-0.338455	94.3646	-0.991446	90.2708	-0.252099	81.8958	0.492057
13.9989	76.3958	0.0852024	75	1.61447	77.7188	1.58159	86.1771	0.577548	82.8438	1.79427	84.4062	0.110712	94.3125	-0.841457	90.9062	0.594549	82.0208	0.740712
14.0194	75.3438	-0.845091	73.8958	0.633819	76.7708	0.760923	87.8958	2.46867	80.2917	-0.63168	84.8854	0.737102	94.3021	-0.649645	90.8333	0.733041	82.0938	0.937401
14.0398	76.9375	0.870621	75.125	1.98665	74.9896	-0.892963	86.1042	0.849515	82.1771	1.38001	84.5833	0.582381	94.6458	-0.10351	89.7083	-0.180372	81.0833	0.0508755
14.0603	75.875	-0.0697441	72.9062	-0.108302	77.8021	2.04702	86.5521	1.4701	81.0938	0.423081	84.0729	0.219466	96.0417	1.49486	90.4583	0.781392	80.6979	-0.210532
14.0807	77.5625	1.74006	71.9062	-0.984359	75.6562	0.0287855	84.4792	-0.430006	79.5417	-1.00246	83.3646	-0.341228	94.6042	0.260062	89.6875	0.2225	82.75	1.96568
14.1012	75.9688	0.268792	72.8854	0.101881	75.5625	0.0627538	86.6771	1.94087	81.4062	0.988803	83.2708	-0.287199	95.2188	1.0775	89.5312	0.278369	80.3333	-0.326744
14.1216	75.7604	0.183111	74.4271	1.75076	74.5208	-0.851076	85.6146	1.05149	82.5938	2.30312	82.8438	-0.566364	93.7708	-0.167406	89.2708	0.230248	82.1146	1.57887
14.1421	76.9167	1.46219	72.7604	0.191453	75.5417	0.297711	84.3854	-0.004421	79.6042	-0.559514	84.3229	1.06086	94.2604	0.525344	86.8021	-2.02603	82.0833	1.6721
14.1625	77.0208	1.68935	72.2292	-0.2323	76.5938	1.47787	85.5312	1.31482	78.6354	-1.40118	82.0938	-1.02011	95.3438	1.812	88.3958	-0.23167	79.9479	-0.338718
14.183	75.8333	0.625018	71.4792	-0.874661	75.4792	0.491475	85.5104	1.46755	80.6042	0.694796	84.4688	1.50322	92.3125	-1.01577	89.5	1.07328	81.5521	1.39017
14.2034	75.7083	0.623359	73.2292	0.983119	74.0729	-0.786465	84.5938	0.724587	81.3333	1.55132	84.1562	1.3392	92.8021	-0.322551	88.5417	0.315912	79.8125	-0.224583
14.2239	73.0312	-1.93021	74.3125	2.17437	75.2604	0.529462	83.1979	-0.49739	80.6146	0.960067	83.2812	0.612809	91.7292	-1.19168	88.1354	0.110803	80.0208	0.108703
14.2443	75.9167	1.07889	72	-0.0300632	74.9375	0.335091	82.5938	-0.927551	80.0938	0.566866	83.7396	1.21989	93.5104	0.793523	88.5729	0.749621	80.7292	0.942107
14.2648	75.3229	0.609002	70.875	-1.04686	75.3958	0.922088	83.3229	-0.0476223	79.6771	0.277966	82.1771	-0.193715	92.625	0.112211	87.9792	0.357366	81.0417	1.3798
14.2852	75.9062	1.31637	71.8542	0.036604	74.9271	0.58212	83.3229	0.103289	79.0938	-0.177463	83.9583	1.73656	91.9062	-0.402277	88.4792	1.05904	80.9271	1.39052
14.3057	74.9375	0.47182	72.6146	0.901458	73.8542	-0.361896	81.625	-1.44357	78.4896	-0.65359	84.1354	2.06282	93.4271	1.32297	87.0521	-0.166193	79.4792	0.0680276
14.3262	75.5729	1.23161	72.1562	0.547704	73.6875	-0.399544	83.3646	0.447225	79.9792	0.964169	83.1562	1.23296	93.8333	1.9338	87.9792	0.962918	80.1146	0.828987
14.3466	74	-0.216756	70.7917	-0.712159	75.2083	1.25043	82.8438	0.0777498	78.8438	-0.0429358	82.6771	0.903236	93.75	2.0552	88.3958	1.58179	80	0.840064
14.3671	74.9896	0.897549	71.1458	-0.253131	75.2396	1.41093	83.6354	1.02092	79.0833	0.325095	81.9167	0.292404	92.3854	0.895499	86.2917	-0.319993	80.3854	1.35126
14.3875	74.6458	0.678692	71.3542	0.0602057	72.875	-0.82428	81.6042	-0.858671	79.9271	1.29743	82.0938	0.619212	91.7812	0.496375	87.625	1.2159	77.8646	-1.04368
14.408	73.9896	0.147508	71.0625	-0.126317	73.6667	0.0968779	83.3229	1.01188	78.2083	-0.2926	82.7812	1.45657	90.8438	-0.235925	87.7812	1.57489	78.6458	-0.136412
14.4284	74.5208	0.803996	71.625	0.541469	73.8021	0.361904	83.0417	0.882587	78.625	0.252922	81.5625	0.387827	91.3438	0.469431	84.3854	-1.61803	80.5833	1.92722
14.4489	73.0208	-0.570594	71.25	0.271895	73.3125	0.00204834	81.8125	-0.194477	78.3646	0.121498	81.5625	0.537968	90.1458	-0.522974	87.5833	1.78298	78.5417	0.0118043
14.4693	73.3854	-0.0804277	71.1562	0.283713	73.2083	0.0277275	81.7292	-0.125559	78.3542	0.24021	81.9792	1.10491	91.3854	0.922278	84.7188	-0.87833	79.8125	1.40901
14.4898	72.75	-0.590089	72	1.23317	73.4792	0.428525	82.5938	0.891425	78.6875	0.702807	81.8125	1.08867	91.0208	0.76352	88.1562	2.76262	76.2083	-2.06867
14.5102	72.6667	-0.547495	71.625	0.964023	71.9688	-0.95181	81.1146	-0.435193	78.2292	0.373875	79.6667	-0.906609	89.6875	-0.363832	85.1354	-0.0545884	77.7292	-0.421236
14.5307	72.7083	-0.379728	69.9792	-0.575819	73.5208	0.730474	81.8333	0.436256	78.5729	0.847161	80.6979	0.275337	89.5938	-0.251444	85.8021	0.815882	77.9271	-0.0965966
14.5511	73.2917	0.329878	71.4688	1.0199	72.5729	-0.0871238	81.5729	0.328686	77.9792	0.383084	81.6979	1.42617	90.2292	0.590267	83.5625	-1.21972	76.2188	-1.67809
14.5716	75.0729	2.23757	70.4479	0.105339	72.7083	0.17873	81.5208	0.429598	78.0208	0.554559	80.7188	0.597981	90.2604	0.827967	86.0312	1.45319	78.6979	0.928036
14.592	71.8021	-0.906643	70.3542	0.118004	71.7188	-0.680299	82.6458	1.70774	77.3021	-0.034246	79.0417	-0.927989	89.3125	0.0866574	83.9896	-0.384142	77.1146	-0.528221
14.6125	72.8333	0.251397	70.1146	-0.0150225	72.8542	0.585791	80.1875	-0.597296	77.625	0.418752	80.9167	1.09826	90.0312	1.01217	84.5	0.330789	75.8958	-1.61978
14.6329	72.2812	-0.173725	70.25	0.227092	72.7917	0.654083	82.3333	1.70198	77.375	0.298969	79.4271	-0.239929	89.4062	0.59409	84.8333	0.868813	77.9271	0.534791
14.6534	72.9896	0.661743	70.3229	0.406848	71.7604	-0.246258	79.9375	-0.540262	77.7396	0.793905	79.5938	0.0782684	89.4062	0.801166	83.8333	0.0736821	76.9583	-0.310523
14.6738	72.0208	-0.1797	70.3229	0.513829	71.1042	-0.77148	81.6354	1.31139	77.2083	0.393144	79.5938	0.229938	86.5833	-1.81452	83.9271	0.372479	76.875	-0.270303
14.6943	74.0208	1.94778	71.6771	1.97512	72.4271	0.682583	81.2396	1.06945	76.3542	-0.330397	79.8542	0.642162	89.3438	1.15329	85.4062	2.05687	76.6458	-0.375798
14.7147	71.1146	-0.830819	69.8333	0.238631	72.2604	0.647181	82.0625	2.04641	75.2188	-1.33505	78.7917	-0.26839	88.8021	0.819166	84.875	1.73102	77.5417	0.643825
14.7352	72.9583	1.14076	69.4167	-0.0706317	69.6042	-1.87769	79.5625	-0.299408	77.6667	1.24376	79.5625	0.654529	88.4271	0.651867	83.8854	0.947016	76.5833	-0.190601
14.7556	71.5417	-0.147915	69.3854	0.00566396	71.1458	-0.20452	80.2292	0.521595	77.5938	1.30188	79.1146	0.358837	88.7188	1.15139	82.0521	-0.68056	77.3125	0.662591
14.7761	72.5938	1.03234	69.6146	0.342518	70.0417	-1.17707	79.3021	-0.251004	77.2812	1.12055	80.0729	1.46953	87.8438	0.484406	82.2396	-0.287126	75.8542	-0.671598
14.7966	72.0208	0.587763	70.9167	1.75243	71.3021	0.202376	79.0104	-0.388037	76.7917	0.76227	77.5521	-0.898796	85.8958	-1.25534	82.9167	0.596069	78.3438	1.94225
14.817	70.4479	-0.85664	69.7083	0.652065	71.3646	0.384021	79.0521	-0.191587	76.4375	0.539545	76.375	-1.95916	88.7917	1.84882	83.0833	0.969025	75.3646	-0.912541
14.8375	70.2292	-0.950489	69.0104	0.0622593	70.7604	-0.100883	78.8125	-0.276239	76.2292	0.462789	79.1562	0.93894	85.9479	-0.786447	84.4792	2.57132	76.9792	0.82654
14.8579	72.5104	1.45584	69.8333	0.993428	69.9688	-0.773168	80.4062	1.47259	76.6771	1.04242	79.125	1.02468	88.3646	1.83886	80.4583	-1.24286	76.2396	0.211572
14.8784	70.6562	-0.273085	68.6979	-0.0335954	70.3333	-0.289085	78.8021	0.0236539	77.0625	1.55969	78.8438	0.860565	85.3333	-0.983594	83.5417	2.04729	76.6771	0.773806
14.8988	70.8542	0.050251	68.9896	0.366606	71.0521	0.549282	77.8646	-0.758468	76.3542	0.983339	80.7292	2.86325	86.0833	-0.0246418	82.1562	0.868874	75.7917	0.0132405
14.9193	70.4271	-0.251241	68.5729	0.0586149	70.0104	-0.372649	78.6354	0.167893	74.25	-0.988706	78.2812	0.532746	86.5938	0.694884	81.1042	0.0239672	76.5104	0.85696
14.9397	71.6458	1.09327	69.1146	0.709099	70.2396	-0.0236278	78.3333	0.0214852	74.6667	-0.439781	77.3021	-0.328872	85.375	-0.314601	81.6979	0.825072	75.7604	0.232047
14.9602	69.0312	-1.39537	68	-0.296526	70.3125	0.169261	79.6667	1.51064	74.5417	-0.432387	77.5625	0.0492326	85.4479	-0.032263	80.0833	-0.58198	73.2083	-2.19483
14.9806	71.0938	0.793234	69.3021	1.11466	68.7917	-1.23148	77.6042	-0.395883	76.3854	1.54389	78.0938	0.698309	84.3333	-0.937268	80.4792	0.0215632	76.0312	0.753409
15.0011	70.6979	0.523682	68.9167	0.838481	69.7917	-0.111273	78.75	0.906073	75.3333	0.624476	76.6562	-0.621225	84.8438	-0.255434	79.9792	-0.27055	76.2708	1.11843
15.0215	69.9271	-0.120698	66.9583	-1.01047	70.7188	0.936137	77.875	0.187345	75.6458	1.06978	78.1042	0.944796	85.1667	0.239058	78.625	-1.41665	76.4062	1.37941
15.042	69.0729	-0.848239	68.4583	0.599053	71.0417	1.3795	76.1875	-1.34373	72.8438	-1.59937	76.6042	-0.43696	86.2708	1.51496	80.1146	0.236199	77	2.09884
15.0624	69.1354	-0.674028	67.375	-0.374616	70.0833	0.541729	77.1979	-0.206152	74.7708	0.460792	76.875	-0.0477445	85.125	0.54101	80.8333	1.11839	73.8958	-0.879534
15.0829	70.2604	0.562856	67.8542	0.214357	69.6354	0.214494	77.5833	0.30658	74.2708	0.0940026	77.0208	0.21661	85.6458	1.23389	80.2188	0.667435	74.5729	-0.0765371
15.1033	69.5417	-0.0438385	66.8958	-0.634029	69.2396	-0.0605399	79.6562	2.50696	75.5938	1.55027	76.0417	-0.643896	84.5729	0.33317	79.0833	-0.304182	74.3229	-0.200506
15.1238	69.4583	-0.0149435	65.5417	-1.87811	69.7812	0.602045	78.2604	1.23874	74.75	0.839999	76.9688	0.401986	82.9583	-1.10906	79.1667	-0.0568703	75.4583	1.06106
15.1442	67.8958	-1.46504	67.9688	0.659206	69.5312	0.473081	77.7604	0.866502	74.7604	0.984034	77.8229	1.37509	86.0312	2.13637	79.2812	0.221869	74.0833	-0.187673
15.1647	70.625	1.3767	67.0312	-0.167923	68.7604	-0.176598	77.8542	1.08816	73.625	-0.0176273	76.8333	0.504585	84.2396	0.517376	79.5833	0.688285	74.3646	0.219963
15.1851	69	-0.135557	66.5833	-0.505328	70.4792	1.66342	77.1979	0.559973	74.7396	1.23085	76.5417	0.332135	83.3854	-0.163965	78.8333	0.102796	74.0938	0.0756326
15.2056	70.3958	1.37319	67.6354	0.657409	68.6562	-0.0381018	77.25	0.740265	72.9583	-0.416376	75.9167	-0.17351	83.1771	-0.199317	80.4479	1.88207	74.0833	0.191837
15.226	68.2292	-0.680382	67.7083	0.84112	69.5521	0.97924	78.3646	1.98321	73.2188	-0.0217959	75.8854	-0.0852664	82.9792	-0.224095	77.7604	-0.640567	74.3646	0.599826
15.2465	68.9167	0.120381	67.2812	0.524973	69.3333	0.882118	76.3854	0.132545	71.9896	-1.11666	75.9896	0.138533	84.4375	1.40753	79.75	1.51406	73.9479	0.310017
15.2669	67.8542	-0.828684	68.4167	1.77147	69.9896	1.66011	76.2604	0.136201	73.8333	0.861522	76.0938	0.362472	83.8438	0.987234	79.4896	1.41886	74.2292	0.718242
15.2874	68.1667	-0.402577	66.9688	0.434769	68.6771	0.469476	76.9167	0.921255	71.875	-0.96224	77.7917	2.1803	84.5729	1.89001	78.4688	0.563429	73.7292	0.345335
15.3079	67.6354	-0.820047	66.75	0.327379	67.6458	-0.439792	76.1562	0.289791	73.1771	0.474551	76.9062	1.41493	84.8542	2.34502	79.3333	1.59359	73.6667	0.410046
15.3283	68.2604	-0.0810941	66.5833	0.272213	67	-0.963525	74.6667	-1.07069	73.4896	0.921895	73.1458	-2.2253	83.6875	1.35228	78.25	0.676008	73.3333	0.204042
15.3488	67.7083	-0.519053	64.0417	-2.15781	68.2917	0.427724	77.625	2.01689	70.8646	-1.56813	75.7812	0.530448	80.9062	-1.2549	78.5729	1.16486	73.8229	0.821073
15.3692	69.4792	1.36608	66.1771	0.0893895	68.0938	0.329508	74.6771	-0.801623	72.8542	0.556573	76.2083	1.078	83.1562	1.16934	76.1771	-1.06487	73.4479	0.573638
15.3897	67.4792	-0.519452	66.9792	1.0034	66.9062	-0.758173	75.8438	0.494592	71.6042	-0.558175	74.9167	-0.0930629	82.5729	0.760391	78.0417	0.966001	75.1042	2.35757
15.4101	67.8125	-0.0714769	66.3125	0.448797	67.8958	0.331348	75.9583	0.738873	71.9062	-0.120704	75.1146	0.225598	82.4688	0.83077	79.1146	2.20538	71.6146	-1.00421
15.4306	66.9167	-0.852496	65.6667	-0.0848286	67.875	0.41057	75.3021	0.21247	71.0312	-0.86018	75.4271	0.658981	83.8854	2.42214	78.1979	1.45536	73.7396	1.24871
15.451	69	1.34582	66.8646	1.22544	66.3021	-1.06217	77.1146	2.15497	71.25	-0.526288	75.2917	0.644587	81.6354	0.346997	79.0938	2.51801	72.2604	-0.102422
15.4715	65.9896	-1.54943	64.5729	-0.95374	67.8646	0.600618	75.6562	0.826776	71.6667	0.00565698	74.9271	0.401165	83.0938	1.98035	78.1354	1.72667	73.7917	1.55698
15.4919	68.6458	1.22215	64.5938	-0.820275	68.4167	1.25311	76.2917	1.59249	70.6875	-0.858096	74.3021	-0.102535	81.0729	0.134683	78.8542	2.61259	70.2396	-1.86683
15.5124	67.375	0.0668196	65	-0.316983	67.1979	0.13489	76.3021	1.73334	70.7292	-0.704872	74.0833	-0.199846	79.9375	-0.825406	76.75	0.675779	71.3229	-0.655103
15.5328	68.5625	1.37	66.0312	0.81145	65.4792	-1.48321	75.4062	0.968102	72.5833	1.26099	74.2812	0.119649	82.5729	1.98549	76	0.0933077	70.9896	-0.859927
15.5533	67.3438	0.267095	65.2083	0.0858573	66.8854	0.023801	77.0729	2.76551	72.0938	0.883234	76.0833	2.04345	81.1771	0.765302	77.375	1.63601	71.8333	0.0848913
15.5737	68.1667	1.20603	63.5833	-1.44168	67.6979	0.937184	73.4271	-0.749436	71.4896	0.391033	74.6562	0.738222	81.75	1.51401	78.3229	2.75181	71.8646	0.217328
15.5942	68.0521	1.20764	65.4375	0.510097	66.7188	0.0590182	75.5729	1.52743	71.3125	0.326051	76.0729	2.27688	81.4792	1.41913	75.2708	-0.132207	73.5938	2.0478
15.6146	65.9896	-0.73849	64.6562	-0.173405	67.6354	1.0768	76.4583	2.54404	71	0.125788	76.5938	2.91985	79.5	-0.383923	76.6562	1.42145	72.2708	0.826305
[truncated: 2,170 more rows]

## Sheet: METHOD_B
#samples from day 3 continous soaking in Ringer's
[truncated: 2,691 more rows]

## Sheet: x-offset
When viewing these data, We recommend applying these offsets values to the X-axis (2theta).
[truncated: 11 more rows]

[truncated: 1 more sheets: Guide]
